# Supplementary material for: Variability of strain engraftment and predictability of microbiome composition after fecal microbiota transplantation across different diseases
Source: Nat Med. 2022 Sep 15;28(9):1913–23. doi: 10.1038/s41591-022-01964-3 (PMC9499858; doi:10.1038/s41591-022-01964-3)
Supplement: Supplementary file 3 — Supplementary Tables 1–16. [file 41591_2022_1964_MOESM3_ESM.xlsx]

## Sheet: Legends
Table	Description
Supplementary Table 1	Description and information of all published and novel cohorts used in this meta-analysis.
Supplementary Table 2	Metadata of three novel cohorts used in this meta-analysis.
Supplementary Table 3	Species profiled at strain-level in this analysis and species-wise phylogenetic distances thresholds used to define strain identity.
Supplementary Table 4	Estimates of separability of samples by FMT triad using the number of shared strains between samples (quantified by PERMANOVA by FMT triad and dataset). P-values were calculated using a permutational F-statistic as implemented the adonis function in the vegan R package. P-values were FDR-corrected using the BH method (q-value column).
Supplementary Table 5	K-medoids clustering with fixed K to the true number of FMT triads, donor subjects and cohorts, respectively. Ad hoc measure is defined as a fraction of post-FMT samples for which the closest sample is the corresponding pre-FMT or donor sample.
Supplementary Table 6	Mann-Whitney U test p-values between all pairs of groups shown in Fig. 1D. p-values were adjusted using the BH method.
Supplementary Table 7	Difference in number of shared strains between cognate pre-FMT/post-FMT and donor/post-FMT sample pairs. Positive number means pre-FMT sample shared more strains with cognate post-FMT sample than the donor.
Supplementary Table 8	Species-wise strain engraftment rates, environment prevalences, and phenotypic trait predictions. Association with clinical success was assessed by Fishers's exact test and the p-values were FDR-corrected using the BH method.
Supplementary Table 9	Presence of Blastocystis subtypes in samples in the meta-cohort, to assess its possible engraftment or retention upon FMT.
Supplementary Table 10	Statistical tests of association of species strain engraftment rates with predicted phenotypic traits and prevalence in different environments (Spearman's correlation, p-values reported are two-tailed).
Supplementary Table 11	Description of the datasets used to assess SGB prevalence in different environments (references and numbers of samples).
Supplementary Table 12	post-FMT presence/absence classifier prediction accuracies and AUROC values in LODO and CV setting.
Supplementary Table 13	Taxonomy, prevalence and mean abundance of species found in at least 20% of 856 oral control samples as contained in in cMD3 (version 3.4).
Supplementary Table 14	Ranked species associations with cardiometabolic health as reported in Supplementary Table 6 of Asnicar et al. 2021. The top 20% (n=80) of the species listed here were considered in the prediction framework.
Supplementary Table 15	List of MAGs included in the extended SGB database (external file).
Supplementary Table 16	Description of the datasets used to assess SGB prevalence in different environments (references and numbers of samples).

## Sheet: Supplementary Table 1
Dataset name	First Author	Location (of population)	Year	Study design	Recipient disease	Median age	Mean age	Population (Age group)	Sex	Allogenic FMT recipients	Donors	BioProject accession	Source of read files	Source of metadata	DNA extraction Kit	Bead Beating during extraction?	Available samples	Available samples after quality control	Included FMT triads (reason for exclusion)	Use of antibiotics before FMT	Antibiotic class	Related/unrelated donors	Fresh/frozen material	Grams/Volume of feces	Bowel cleansing	Route of delivery	Number of infusions	Follow-up samples after FMT	Primary (or main) outcome	Clinical outcome used for analysis	Clinical results (n° of patients who achieved the clinical outcome)	Use of clinical data for analysis
AggarwalaV_2021	Aggarwala	USA	2021	Retrospective, single-centre cohort	rCDI (in patients with or without IBD)			adult	NA	13	7	PRJNA637878	NCBI	NCBI + paper review	NA	Yes	76	50	10/13 (low depth samples)	As FMT pre-treatment	Vancomycin	Unknown	Both	NE	Split preparation	Enteroscopy or colonoscopy, single	Enteroscopy or colonoscopy, single	36 h, 1-2-8-26 weeks, 1 and 5 years, after FMT	Resolution of CDI 6 months after FMT	Corresponding with primary outcome	9 of 13 patients	Yes
BaruchE_2020	Baruch	Israel	2020	Single-centre, single-arm, nonrandomized clinical trial	melanoma patients refractory to anti PD-1	66		adult	M=7, F=3	10	2	PRJNA678737	NCBI	NCBI + paper review	Purelink Microbiome DNA purification Kit	Yes	42	42	10/10	As FMT pre-treatment	Vancomycin and neomycin	Unrelated	Frozen	50 g/NE (colonoscopy); 15 g/NE (capsules)	PEG, 3 liters	Colonoscopy, single, + 12 capsules every 2 weeks for 90 days	Colonoscopy, single, + 12 capsules every 2 weeks for 90 days	Days 7, 31 and 65 after FMT	Objective, image-based tumor regression (iRECIST criteria)	Corresponding with primary outcome	3 of 10 patients	Yes
BarYosephH_2020	Bar-Yoseph	Israel	2020	Prospective, single-centre cohort	MDRB	58.2		adult	M=10, F=5	15	4	PRJNA628604	NCBI	private correspondence	PureLink Genomic DNA Mini Kit	No	33	31	7/14 (missing samples data and metadata + low depth samples)	Used for clinical reasons	NE	Unknown	Frozen	25-30g / 30 capsules	No	Capsules	30 capsules	Day 15 after FMT	MDRB eradication 30 days after FMT	Corresponding with primary outcome	9 of 15 patients	Yes
DammanC_2015	Damman	USA	2015	Prospective, single-centre cohort	IBD (UC)	41		adult	M=3, F=4	7*	7	PRJNA285502	NCBI	NCBI	DNeasy PowerSoil Kit	Yes	41	38	6/6	No	NA	Related	Fresh	Variable amount/175 to 290 ml	PEG, 4 liters	Colonoscopy, single	Colonoscopy, single	Weeks 1, 4 and 12 after FMT, or at the time of any clinical exacerbation after week 4.	50% donor similarity 4 weeks after FMT	No	NE	No (metadata not available)
DavarD_2021	Davar	USA	2021	Single-centre, single-arm, nonrandomized clinical trial	melanoma patients refractory to anti PD-1	61		adult	M=11, F=4	15	7	PRJNA672867	NCBI	NCBI	DNeasy PowerSoil Kit	Yes	216	206	14/15 (low depth samples)	No (exclusion criterion)	NA	Unrelated	Frozen	30 g/NE	NE (probably yes, as FMT was given by colonoscopy)	Colonoscopy, single	Colonoscopy, single	Weekly for 12 weeks after FMT and then every 3 weeks for as long as the patient remained on trial	Tumor regression based on RECIST v1.1.	Corresponding with primary outcome	6 of 15 patients	Yes
GollR_2020	Goll	Norway	2020	Sub-analysis of data from a single-centre randomized clinical trial	IBS	48		adult	M=6, F=16	22	2	PRJEB36140	NCBI	NCBI + private correspondence	QIAamp DNA Stool Mini Kit	No	93	91	20/30 (missing samples data)	No (at least 12 weeks before FMT)	NA	Unknown	Both	50-80 g/250 ml	standard bowel lavage with sodium picosulphate plus magnesium citrate	Colonoscopy, single	Colonoscopy, single	At months 6 and 12 after FMT	Symptom relief>75 points (as assessed by IBS-SSS) 3 months after FMT	Corresponding with primary outcome	20 of 30 patients	Yes
HouriganS_2019	Hourigan	USA	2019	Prospective, single-centre cohort	rCDI	12		pediatric	NA	9	9	PRJNA525458	NCBI	NCBI	QIAamp DNA Stool Mini Kit	No	40	38	8/9 (mislabeling)	As FMT pre-treatment	NA	Both	Both	100 g/400 ml	NE (probably yes, as FMT was given by colonoscopy)	Colonoscopy, single	Colonoscopy, single	Up to 24 weeks after FMT	Prevalence of potentially pathogenic microbial strains and antimicrobial resistance genes after FMT	Resolution of CDI	9 of 9 patients	No (all succesful)
IaniroG_2020	Ianiro	Italy	2020	Single-centre randomized clinical trial	TKI-induced diarrhoea	63		adult	M=8, F=2	10	2	PRJNA643802	in-house cohort	in-house cohort	Danagene Microbiome Fecal DNA Kit	Yes	45	27	6/10 (missing samples data)	No (at least 6 weeks before FMT)	NA	Both	Fresh	At least 50 g/250 ml	PEG, 4 liters	Colonoscopy, single	Colonoscopy, single	Weeks 1, 2, 4, and 8 after FMT	Resolution of TKI-dependent diarrhea 4 weeks after FMT	Corresponding with primary outcome	7 of 10 patients	Yes
KongL_2020	Kong	France	2020	Sub-analysis of data from a single-centre randomized clinical trial	IBD (CD)	31.5		adult	M=5, F=3	8	5	PRJNA625520	NCBI	NCBI + paper review	AllPrep 96 PowerFecal DNA/RNA Kit from QIAGEN	Yes	115	50	7/8 (low-depth samples)	No (at least 4 weeks before FMT)	NA	Unrelated	Fresh	50–100 g/250–350 ml	PEG, 4 liters	Colonoscopy, single	Colonoscopy, single	Weeks 2, 6, 10, 14, 18, and 24 after FMT	NE	No	NE	No (metadata not available)
KoopenAM_2021	Koopen	The Netherlands	2021	Single-centre randomized clinical trial	metabolic syndrome	51.5		adult	M=12, F=0	12	5	PRJEB44237	NCBI	NCBI + private correspondence	NA	Yes	124	124	12/12	No	NA	Unrelated	Fresh	150g / 500ml	PEG, 2-3 liters	Nasoduodenal tube (single)	Nasoduodenal tube (single)	At weeks −2, 0, 3, 6, and 12 after FMT	Changes in the gut microbiota composition and bacterial strain engraftment after the 2-week dietary regimens and 6 weeks post-FMT	No	NE	No (metadata not available)
KumarR_2017	Kumar	USA	2020	Prospective, single-centre cohort	rCDI			adult	NA	7	6	PRJNA339012	NCBI/private correspondence	private correspondence	Zymo fecal DNA isolation Kit	Yes	19	19	4/7 (missing samples data)	As FMT pre-treatment	NA	Both	Fresh	25-30 g/50 - 100 ml	No	Nasogastric tube, single	Nasogastric tube, single	Up to 2 years after FMT	NE	No	NE	No (metadata not available)
LeoS_2020	Leo	Switzerland,France,the Netherlands,Israel	2020	Sub-analysis of data from a multicentre randomized clinical trial	MDRB	64		adult	M=8, F=8	16	7	PRJEB35816	NCBI	NCBI + paper review	NA	Yes	152	64	9/16 (low-depth samples)	As FMT pre-treatment	Colistin + neomycin	Unrelated	Frozen	40 g/80 ml (nasogastric tube); 30-60g per 30 capsules	No	Nasogastric tube (single) or 30 capsules	Nasogastric tube (single) or 30 capsules	Days: 8-14 after randomization (V2); 15-28 after randomization (V3); 35 -48 after randomization (V4); 5 - 7 months after randomization (V5).	Dynamics of microbiota changes after FMT	MDRB eradication 35-48 days after randomization (V4)	10 of 14 patients	No (metadata not available)
LiS_2016	Li	The Netherlands	2016	Sub-analysis of data from a single-centre randomized clinical trial	metabolic syndrome		47	adult	NA	5	3	PRJNA349197	NCBI	NCBI + paper review	NA	Yes	55	30	4/5 (mislabeling)	No	NA	Unrelated	Fresh	150g / 500ml	No	Nasoduodenal tube (single)	Nasoduodenal tube (single)	Days 2, 14, 42 and 84 after FMT	NE	No	NE	No (metadata not available)
MossE_2017	Moss	USA	2017	Prospective, single-centre cohort	rCDI (in allogenic stem cell transplant recipients)	56		adult	M=3, F=5	8	1	PRJNA349197.	NCBI	NCBI + paper review	QIAamp DNA Stool Mini Kit	Yes	27	27	2/6 (missing samples data)	As FMT pre-treatment	Vancomycin	Unrelated	Frozen	48 g/650 mcl per all 30 capsules	No	30 capsules	30 capsules	Days 6 to 408 after FMT.	NE	Resolution of CDI 8 weeks after FMT	6 of 6 patients	No (all succesful)
PodlesnyD_2020	Podlesny	USA	2020	Re-analysis of data from a prospective, single-centre cohort	rCDI	63		adult	NA	14	14	PRJEB39023	NCBI	NCBI	MoBio Microbiome Kit	Yes	27	27	8/8	As FMT pre-treatment	Vancomycin	Related	Fresh	30-40g in 250ml saline	NE (probably yes, as FMT was given also by colonoscopy)	Enteroscopy and colonoscopy, single	Enteroscopy and colonoscopy, single	Week 1 and up to one year after FMT	NE	Resolution of CDI 8 weeks after FMT	8 of 8 patients	No (all succesful)
SmillieC_2018	Smillie	USA	2018	Prospective, single-centre cohort	rCDI	54.6		adult	M=8, F=11	19	4	PRJEB23524	NCBI	private correspondence	QIAamp DNA Stool Mini Kit	No	79	78	16/19 (removed re-treatments)	As FMT pre-treatment	NA	Unrelated	Frozen	100g / 500ml	PEG, 4 liters, for patients who received FMT by colonoscopy	Nasogastric tube (single) or colonoscopy	Nasogastric tube (single) or colonoscopy	Day 1 to 4 months after FMT	NE	Resolution of CDI 8 weeks after FMT	16 of 19 patients	Yes
SuskindD_2015	Suskind	USA	2015	Single-centre, single-arm, nonrandomized clinical trial	IBD (CD)	17		pediatric	M=5, F=4	9	9	private correspondence	private correspondence	private correspondence	DNeasy PowerSoil Kit	Yes	44	42	9/9	As FMT pre-treatment	Rifaximin	Related	Fresh	30 g/100-200ml saline	No	Nasogastric tube (single)	Nasogastric tube (single)	Weeks 2, 6, 12 after FMT	Clinical remission, based on PCDAI, 2 weeks after FMT	Corresponding with primary outcome	7 of 9 patients	Yes
VaughnB_2016	Vaughn	USA	2016	Prospective, single-centre cohort	IBD (CD)	36		adult	M=12, F=7	19	4	Manuscript: PRJNA290380 ... wrong ID; Correct ID: PRJNA321058	NCBI	NCBI	QIAamp DNA Stool Mini Kit	No	53	50	14/18 (missing samples data)	No	NA	Unrelated	Fresh	50 g/250 ml	full bowel preparation with magnesium citrate	Colonoscopy, single	Colonoscopy, single	Weeks 4 and 8 after FMT	HBI increase without increase in CD therapy 4 weeks after FMT	Corresponding with primary outcome	11 of 19 patients	Yes
VermaS_2021	Verma	USA	2021	Prospective, single-centre cohort	rCDI	66		adult	M=4, F=18	22	21	PRJNA705895	NCBI	NCBI	NucleoSpin Soil Kit	Yes	87	87	22/22	As FMT pre-treatment	Vancomycin	Both	Frozen	30-50g in 250ml saline	NE (probably yes, as FMT was given also by colonoscopy)	Enteroscopy and colonoscopy, single	Enteroscopy and colonoscopy, single	30 days after FMT	Resolution of CDI after FMT	Corresponding with primary outcome	21 of 21 patients	No (all succesful)
WatsonAR_2021	Watson	Canada	2021	Single-centre randomized clinical trial	rCDI		58	adult	NA	10	2	PRJNA701961	NCBI	NCBI + paper review	MoBio PowerSoil Kit	Yes	109	109	10/10	As FMT pre-treatment	Vancomycin	Unknown	Frozen	80-100 g/180 ml	PEG, 4 liters	Colonoscopy or capsules	Colonoscopy, single, or 40 capsules as single adiministration	Up to 404 days after FMT	NE	Resolution of CDI 12 weeks after FMT	NE	No (metadata not available)
ZhaoH_2020	Zhao	China	2020	Single-centre, single-arm, nonrandomized clinical trial	Tourette syndrome	9		pediatric	M=5, F=0	5	5	PRJNA628029	NCBI	NCBI	QIAamp DNA Stool Mini Kit	No	25	25	5/5	No	NA	Unrelated	Fresh	120g/500ml	large-volume bowel preparation (PEG)	Nasoduodenal tube (single) + colonoscopy (single)	Nasoduodenal tube (single) + colonoscopy (single)	Weeks 1 and 8 after FMT	YGTSS-TTS reduction 8 weeks after FMT	Corresponding with primary outcome	4 of 5 patients	Yes
This_study_Cdiff	Ianiro	Italy	unpublished	Prospective, single-centre cohort	rCDI	81		adult	M=14, F=7	21	6	NA	in-house cohort	in-house cohort	DNeasy PowerSoil Pro Kit	Yes	103	94	16/21 (missing metadata + low depth samples)	As FMT pre-treatment	Vancomycin	Both	Frozen	At least 50 g/250 ml	PEG, 4 liters	Colonoscopy, single	Colonoscopy, single	Weeks 1, 2, 4, 12, and 24 after FMT	Resolution of CDI 8 weeks after FMT	Corresponding with primary outcome	18 of 19 patients	Yes
This_study_IBD	Putignani	Italy	unpublished	Prospective, single-centre cohort	IBD	15		pediatric	M=3	3	2	NA	in-house cohort	in-house cohort	DNeasy PowerSoil Pro Kit	Yes	10	9	2/3 (low depth sample)	No	NA	Both	Both	60-80 g in 250 ml saline	PEG	Colonoscopy, single	Colonoscopy, single	Up to 30 days after FMT	Clinical remission, based on PCDAI and UCDAI	Corresponding with primary outcome	1 of 3 patients	Yes
This_study_MDR	Putignani	Italy	unpublished	Prospective, single-centre cohort	MDRB in immunohematological disorders	15		pediatric	M=4, F=1	5	3	NA	in-house cohort	in-house cohort	DNeasy PowerSoil Pro Kit	Yes	13	13	5/5	As FMT pre-treatment	Colistin	Both	Both	29-60 g in 125-250 ml saline	No	Upper endoscopy or PEG, single	Upper endoscopy or PEG, single	Up to 30 days after FMT	MDRB eradication 30 days after FMT	Corresponding with primary outcome	2 of 5 patients	Yes
					CD= Crohn's disease; HBI= Harvey-Bradshaw Index; IBD= inflammatory bowel disease; IBS= irritable bowel syndrome; iRECIST= Immune RECIST (Response Evaluation Criteria in Solid Tumours); MDRB= multi-drug resistant bacteria; NA= not applicable; NE= not explained; PCDAI= Pediatric Crohn’s disease activity index: PEG= percutaneous endoscopic gastrostomy; rCDI= recurrent Clostridioides difficile infect…					*only 5 patients were considered for the analysis

## Sheet: Supplementary Table 2
Study dataset	Sample name	Subject code	sample_type	Donor subject name	Donor sample name	time_point_days	Sequencing depth (bp)
This_study_Cdiff	FMT_01_t0	R1	recipient-before	D2		0	14144115193
This_study_Cdiff	FMT_02_t7	R1	recipient-after	D2		7	2718778867
This_study_Cdiff	FMT_03_t15	R1	recipient-after	D2		15	2869930206
This_study_Cdiff	FMT_04_t30	R1	recipient-after	D2		30	20831932928
This_study_Cdiff	FMT_06_t7	R2	recipient-after	D3		7	5022303933
This_study_Cdiff	FMT_07_t15	R2	recipient-after	D3		15	5352854505
This_study_Cdiff	FMT_08_t30	R2	recipient-after	D3		30	11890308969
This_study_Cdiff	FMT_09_t0	R3	recipient-before	D2		0	10255784604
This_study_Cdiff	FMT_10_t7	R3	recipient-after	D2		7	9328536882
This_study_Cdiff	FMT_11_t15	R3	recipient-after	D2		15	7189528418
This_study_Cdiff	FMT_12_t30	R3	recipient-after	D2		30	3465814397
This_study_Cdiff	FMT_13_t0	R4	recipient-before	D2		0	2833897560
This_study_Cdiff	FMT_14_t7	R4	recipient-after	D2		7	9737831497
This_study_Cdiff	FMT_15_t15	R4	recipient-after	D2		15	9204566071
This_study_Cdiff	FMT_16_t30	R4	recipient-after	D2		30	22228221673
This_study_Cdiff	FMT_17_t0	R5	recipient-before	D2		0	4603690012
This_study_Cdiff	FMT_18_t7	R5	recipient-after	D2		7	2779253552
This_study_Cdiff	FMT_20_t30	R5	recipient-after	D2		30	9883605745
This_study_Cdiff	FMT_25_t0	R6	recipient-before	D2		0	3454149625
This_study_Cdiff	FMT_26_t7	R6	recipient-after	D2		7	11755694063
This_study_Cdiff	FMT_27_t15	R6	recipient-after	D2		15	15560491149
This_study_Cdiff	FMT_28_t30	R6	recipient-after	D2		30	3501786481
This_study_Cdiff	FMT_29_t0	R7	recipient-before	D2		0	3338773513
This_study_Cdiff	FMT_30_t15	R7	recipient-after	D2		15	3897105188
This_study_Cdiff	FMT_31_t30	R7	recipient-after	D2		30	4009944274
This_study_Cdiff	FMT_32_t90	R7	recipient-after	D2		90	10594585749
This_study_Cdiff	FMT_41_t7	R8	recipient-after	D2		7	8502284981
This_study_Cdiff	FMT_42_t30	R8	recipient-after	D2		30	3957818149
This_study_Cdiff	FMT_43_t90	R8	recipient-after	D2		90	6761378282
This_study_Cdiff	FMT_44_t0	R9	recipient-before	D3		0	11991345410
This_study_Cdiff	FMT_45_t7	R9	recipient-after	D3		7	4238252704
This_study_Cdiff	FMT_46_t15	R9	recipient-after	D3		15	4285539853
This_study_Cdiff	FMT_61_t0	R10	recipient-before	D1		0	1091376941
This_study_Cdiff	FMT_65_t180	R1	recipient-after	D2		180	6148106533
This_study_Cdiff	FMT_66_t180	R2	recipient-after	D3		180	4800606759
This_study_Cdiff	FMT_67_t90	R3	recipient-after	D2		90	6374064032
This_study_Cdiff	FMT_68_t90	R4	recipient-after	D2		90	7804525474
This_study_Cdiff	FMT_69_t180	R7	recipient-after	D2		180	29806787703
This_study_Cdiff	FMT_70_t180	R8	recipient-after	D2		180	3816950571
This_study_Cdiff	FMT_71_t90	R9	recipient-after	D3		90	10048686955
This_study_Cdiff	FMT_73_t7	R11	recipient-after			7	4698916165
This_study_Cdiff	FMT_74_t15	R11	recipient-after			15	24065344889
This_study_Cdiff	FMT_75_t0	R12	recipient-before			0	13363439084
This_study_Cdiff	FMT_76_t7	R12	recipient-after			7	3409031413
This_study_Cdiff	FMT_77_t15	R12	recipient-after			15	4982235732
This_study_Cdiff	FMT_78_t180	R12	recipient-after			180	10896358646
This_study_Cdiff	FMT_79_t0	R13	recipient-before	D1		0	3363693413
This_study_Cdiff	FMT_80_t15	R13	recipient-after	D1		15	5301193139
This_study_Cdiff	FMT_DD_81	D3	donor				7618304244
This_study_Cdiff	Sample_S25265_FMT_DD_01	D1	donor				1604839558
This_study_Cdiff	Sample_S25266_FMT_DD_02	D2	donor				1936761038
This_study_Cdiff	FMT_01	R14	recipient-before	DT019	FMT_DD_19	0	13517363386
This_study_Cdiff	FMT_DD_19	DT019	donor				13217882804
This_study_Cdiff	FMT_02	R14	recipient-after	DT019	FMT_DD_19	7	6590372252
This_study_Cdiff	FMT_03	R14	recipient-after	DT019	FMT_DD_19	15	2561984079
This_study_Cdiff	FMT_04	R14	recipient-after	DT019	FMT_DD_19	30	5804357418
This_study_Cdiff	FMT_05	R14	recipient-after	DT019	FMT_DD_19	90	10931765689
This_study_Cdiff	FMT_06	R15	recipient-before	DT001	FMT_DD_01	0	6326424358
This_study_Cdiff	FMT_DD_01	DT001	donor				8514771942
This_study_Cdiff	FMT_07	R15	recipient-after	DT001	FMT_DD_01	7	4407594363
This_study_Cdiff	FMT_09	R15	recipient-after	DT001	FMT_DD_01	30	8419312562
This_study_Cdiff	FMT_10	R15	recipient-after	DT001	FMT_DD_01	90	8486222201
This_study_Cdiff	FMT_11	R16	recipient-before	DT001	FMT_DD_01	0	7606254972
This_study_Cdiff	FMT_12	R16	recipient-after	DT001	FMT_DD_01	7	7074757553
This_study_Cdiff	FMT_13	R16	recipient-after	DT001	FMT_DD_01	15	4996578187
This_study_Cdiff	FMT_14	R16	recipient-after	DT001	FMT_DD_01	30	5501469715
This_study_Cdiff	FMT_15	R16	recipient-after	DT001	FMT_DD_01	90	4155953027
This_study_Cdiff	FMT_16	R17	recipient-before	DT019	FMT_DD_19	0	11460528927
This_study_Cdiff	FMT_17	R17	recipient-after	DT019	FMT_DD_19	7	10741458428
This_study_Cdiff	FMT_18	R17	recipient-after	DT019	FMT_DD_19	30	7392474922
This_study_Cdiff	FMT_19	R17	recipient-after	DT019	FMT_DD_19	90	6378302237
This_study_Cdiff	FMT_20	R18	recipient-before	DT019	FMT_DD_19	0	6264748737
This_study_Cdiff	FMT_22	R18	recipient-after	DT019	FMT_DD_19	15	2698566106
This_study_Cdiff	FMT_23	R18	recipient-after	DT019	FMT_DD_19	30	8662911849
This_study_Cdiff	FMT_24	R18	recipient-after	DT019	FMT_DD_19	90	6485297598
This_study_Cdiff	FMT_25	R19	recipient-before	DT002	FMT_DD_02	0	18346678056
This_study_Cdiff	FMT_DD_02	DT002	donor				8246431594
This_study_Cdiff	FMT_26	R19	recipient-after	DT002	FMT_DD_02	7	10324449899
This_study_Cdiff	FMT_27	R19	recipient-after	DT002	FMT_DD_02	15	5230125779
This_study_Cdiff	FMT_28	R19	recipient-after	DT002	FMT_DD_02	30	8958075068
This_study_Cdiff	FMT_29	R19	recipient-after	DT002	FMT_DD_02	90	8563433733
This_study_Cdiff	FMT_30	R20	recipient-before	DT002	FMT_DD_02	0	10246402242
This_study_Cdiff	FMT_31	R20	recipient-after	DT002	FMT_DD_02	7	3428384211
This_study_Cdiff	FMT_32	R20	recipient-after	DT002	FMT_DD_02	15	8732958657
This_study_Cdiff	FMT_33	R20	recipient-after	DT002	FMT_DD_02	30	6118920507
This_study_Cdiff	FMT_34	R20	recipient-after	DT002	FMT_DD_02	90	3278175933
This_study_Cdiff	FMT_35	R21	recipient-before			0	16458283978
This_study_Cdiff	FMT_37	R21	recipient-after			15	9083093721
This_study_Cdiff	FMT_38	R21	recipient-after			30	6600267525
This_study_Cdiff	FMT_40	R22	recipient-before	DT002	FMT_DD_02	0	5426891004
This_study_Cdiff	FMT_41	R22	recipient-after	DT002	FMT_DD_02	7	5660232013
This_study_Cdiff	FMT_42	R22	recipient-after	DT002	FMT_DD_02	15	5859777004
This_study_Cdiff	FMT_43	R22	recipient-after	DT002	FMT_DD_02	30	9864987227
This_study_Cdiff	FMT_44	R22	recipient-after	DT002	FMT_DD_02	90	9704000633
This_study_MDRB	pR1_230300_t0	pR1_230300	recipient-before	UNIVERSAL DONOR	DONOR3313_pR1_230300	0	8453256685
This_study_MDRB	pR1_230300_t7	pR1_230300	recipient-after	UNIVERSAL DONOR	DONOR3313_pR1_230300	7	17193605764
This_study_MDRB	pR1_200409_t0	pR2_200409	recipient-before	UNIVERSAL DONOR	DONOR5120_pR2_200409-pR5_041017	0	13637186071
This_study_MDRB	pR1_200409_t30	pR2_200409	recipient-after	UNIVERSAL DONOR	DONOR5120_pR2_200409-pR5_041017	30	15129470638
This_study_MDRB	pR1_200409_t7	pR2_200409	recipient-after	UNIVERSAL DONOR	DONOR5120_pR2_200409-pR5_041017	7	5718746381
This_study_IBD	DONOR1118_pR5_010202	FATHER	donor				9286688342
This_study_IBD	DONOR2646_UNIV290108	UNIVERSAL DONOR	donor				12421677051
This_study_IBD	DONOR3185_pR3_160304	FATHER	donor				3742683652
This_study_MDRB	DONOR3313_pR1_230300	UNIVERSAL DONOR	donor				5764861496
This_study_IBD,This_study_MDRB	DONOR5120_pR2_200409-pR5_041017	UNIVERSAL DONOR	donor				6705968006
This_study_MDRB	DONOR6911_pR6_271006	UNIVERSAL DONOR	donor				7021676444
This_study_IBD	pR3_160304_t0	pR3_160304	recipient-before	FATHER	DONOR3185_pR3_160304	0	3466356154
This_study_IBD	pR3_160304_t30	pR3_160304	recipient-after	FATHER	DONOR3185_pR3_160304	30	8025863725
This_study_MDRB	pR4_200508_t0	pR4_200508	recipient-before	UNIVERSAL DONOR	DONOR6911_pR6_271006	0	6594602676
This_study_MDRB	pR4_200508_t30	pR4_200508	recipient-after	UNIVERSAL DONOR	DONOR6911_pR6_271006	30	7940057003
This_study_IBD	pR5_010202_t0	pR5_010202	recipient-before	UNIVERSAL DONOR	DONOR5120_pR2_200409-pR5_041017	0	7882818194
This_study_IBD	pR5_010202_t30	pR5_010202	recipient-after	UNIVERSAL DONOR	DONOR5120_pR2_200409-pR5_041017	30	8140554986
This_study_MDRB	pR5_041017_t0	pR5_041017	recipient-before	FATHER	DONOR1118_pR5_010202	0	7592467340
This_study_MDRB	pR5_041017_t30	pR5_041017	recipient-after	FATHER	DONOR1118_pR5_010202	30	6257122229
This_study_MDRB	pR6_271006_t0	pR6_271006	recipient-before	UNIVERSAL DONOR	DONOR6911_pR6_271006	0	9453483684
This_study_MDRB	pR6_271006_t30	pR6_271006	recipient-after	UNIVERSAL DONOR	DONOR6911_pR6_271006	30	19274302709

## Sheet: Supplementary Table 3
		Alignment				Threshold
Clade	Taxonomy	n_markers	Alignment length	n_samples	Avg. fraction of gaps	Threshold value	Method	Maximum of Youden index	FPR	FNR	N related pairs	N unrelated pairs
t__SGB363	k__Archaea|p__Candidatus_Thermoplasmatota|c__Thermoplasmata|o__Methanomassiliicoccales|f__Methanomassiliicoccaceae|g__Methanomassiliicoccus|s__Candidatus_Methanomassiliicoccus_intestinalis|t__SGB363	122	9268	21	0.430961	0.158283	3p		0.0326797	0.857143	7	153
t__SGB714_group	k__Archaea|p__Euryarchaeota|c__Methanobacteria|o__Methanobacteriales|f__Methanobacteriaceae|g__Methanobrevibacter|s__Methanobrevibacter_smithii|t__SGB713;k__Archaea|p__Euryarchaeota|c__Methanobacteria|o__Methanobacteriales|f__Methanobacteriaceae|g__Methanobrevibacter|s__Methanobrevibacter_smithii|t__SGB714	172	20612	529	0.317784	0.556641	youden	0.962426	0.0136829	0.0238908	293	127751
t__SGB698	k__Archaea|p__Euryarchaeota|c__Methanobacteria|o__Methanobacteriales|f__Methanobacteriaceae|g__Methanosphaera|s__Methanosphaera_stadtmanae|t__SGB698	159	13869	33	0.349286	0.218037	3p		0.0317125	0.7	10	473
t__SGB17154	k__Bacteria|p__Actinobacteria|c__Actinobacteria|o__Actinomycetales|f__Actinomycetaceae|g__Actinomyces|s__Actinomyces_SGB17154|t__SGB17154	24	966	7	0.0545697						3	17
t__SGB17168	k__Bacteria|p__Actinobacteria|c__Actinobacteria|o__Actinomycetales|f__Actinomycetaceae|g__Actinomyces|s__Actinomyces_SGB17168|t__SGB17168	166	23011	21	0.34868	0.618233	3p		0.031746	1	1	189
t__SGB17152	k__Bacteria|p__Actinobacteria|c__Actinobacteria|o__Actinomycetales|f__Actinomycetaceae|g__Actinomyces|s__Actinomyces_bouchesdurhonensis|t__SGB17152	180	15428	20	0.413365	0.324616	3p		0.0342466	0.875	8	146
t__SGB15878	k__Bacteria|p__Actinobacteria|c__Actinobacteria|o__Actinomycetales|f__Actinomycetaceae|g__Actinomyces|s__Actinomyces_oris|t__SGB15878	66	19118	52	0.398079	0.561002	3p		0.0304709	0.5	8	1083		Method of computation (see also Methods)
t__SGB17167	k__Bacteria|p__Actinobacteria|c__Actinobacteria|o__Actinomycetales|f__Actinomycetaceae|g__Actinomyces|s__Actinomyces_sp_ICM47|t__SGB17167	89	21294	34	0.457304	0.598391	3p		0.0311203	0.5	12	482		Youden's index	The threshold was computed on data from our metacohort by maximizing Youden's index
t__SGB17169	k__Bacteria|p__Actinobacteria|c__Actinobacteria|o__Actinomycetales|f__Actinomycetaceae|g__Actinomyces|s__Actinomyces_sp_ICM58|t__SGB17169	152	18596	18	0.344277	0.378976	3p		0.0325203	0.875	8	123		3p	The threshold was calculated as 3%ile of the distribution of distances of unrelated samples
t__SGB17195	k__Bacteria|p__Actinobacteria|c__Actinobacteria|o__Actinomycetales|f__Actinomycetaceae|g__Schaalia|s__Schaalia_turicensis|t__SGB17195	195	33317	16	0.33461	0.420048	3p		0.0357143	0	1	112		5p	The threshold was calculated as 5%ile of the distribution of distances of unrelated samples
t__SGB17137	k__Bacteria|p__Actinobacteria|c__Actinobacteria|o__Actinomycetales|f__Actinomycetaceae|g__Trueperella|s__Trueperella_pyogenes|t__SGB17137	163	36916	21	0.445662	0.71653	3p		0.0340909	0	3	176
t__SGB17244	k__Bacteria|p__Actinobacteria|c__Actinobacteria|o__Bifidobacteriales|f__Bifidobacteriaceae|g__Bifidobacterium|s__Bifidobacterium_adolescentis|t__SGB17244	194	8265	1139	0.177024	0.575134	youden	0.861878	0.00542012	0.132701	633	615485
t__SGB17278	k__Bacteria|p__Actinobacteria|c__Actinobacteria|o__Bifidobacteriales|f__Bifidobacteriaceae|g__Bifidobacterium|s__Bifidobacterium_animalis|t__SGB17278	199	25714	149	0.310675	0.383082	5p	0.00612043	0.0501481	1	64	5065
t__SGB17256	k__Bacteria|p__Actinobacteria|c__Actinobacteria|o__Bifidobacteriales|f__Bifidobacteriaceae|g__Bifidobacterium|s__Bifidobacterium_bifidum|t__SGB17256	200	16626	443	0.227346	0.646981	youden	0.931516	0.0204073	0.0480769	208	94035
t__SGB17247	k__Bacteria|p__Actinobacteria|c__Actinobacteria|o__Bifidobacteriales|f__Bifidobacteriaceae|g__Bifidobacterium|s__Bifidobacterium_breve|t__SGB17247	199	63306	91	0.201093	0.276543	3p		0.0301876	0.615385	39	3412
t__SGB17241	k__Bacteria|p__Actinobacteria|c__Actinobacteria|o__Bifidobacteriales|f__Bifidobacteriaceae|g__Bifidobacterium|s__Bifidobacterium_catenulatum|t__SGB17241	76	12650	152	0.21325	0.474687	youden	0.840528	0.0283241	0.131148	61	10627
t__SGB17234	k__Bacteria|p__Actinobacteria|c__Actinobacteria|o__Bifidobacteriales|f__Bifidobacteriaceae|g__Bifidobacterium|s__Bifidobacterium_dentium|t__SGB17234	140	26719	131	0.282734	0.306296	5p	0.25877	0.0500513	0.735849	53	7792
t__SGB17248	k__Bacteria|p__Actinobacteria|c__Actinobacteria|o__Bifidobacteriales|f__Bifidobacteriaceae|g__Bifidobacterium|s__Bifidobacterium_longum|t__SGB17248	199	18420	1353	0.246371	0.696911	youden	0.834223	0.0341347	0.131643	828	869232
t__SGB17237	k__Bacteria|p__Actinobacteria|c__Actinobacteria|o__Bifidobacteriales|f__Bifidobacteriaceae|g__Bifidobacterium|s__Bifidobacterium_pseudocatenulatum|t__SGB17237	120	9548	442	0.245297	0.521623	5p	0.759613	0.0500027	0.205	200	93275
t__SGB15494	k__Bacteria|p__Actinobacteria|c__Actinobacteria|o__Bifidobacteriales|f__Bifidobacteriaceae|g__Scardovia|s__Scardovia_wiggsiae|t__SGB15494	153	29464	25	0.409393	0.461159	3p		0.0315315	0.785714	14	222
t__SGB16971	k__Bacteria|p__Actinobacteria|c__Actinobacteria|o__Micrococcales|f__Micrococcaceae|g__Rothia|s__Rothia_mucilaginosa|t__SGB16971	103	23239	26	0.385757	0.776534	3p		0.0323741	0	6	278
t__SGB17153_group	k__Bacteria|p__Actinobacteria|c__Actinobacteria|o__Actinomycetales|f__Actinomycetaceae|g__Schaalia|s__Schaalia_odontolytica|t__SGB17164;k__Bacteria|p__Actinobacteria|c__Actinobacteria|o__Actinomycetales|f__Actinomycetaceae|g__Actinomyces|s__Actinomyces_SGB17157|t__SGB17157;k__Bacteria|p__Actinobacteria|c__Actinobacteria|o__Micrococcales|f__Promicromonosporaceae|g__Isoptericola|s__Isoptericola_var…	62	20399	39	0.368727	0.393055	3p		0.03125	0.733333	15	608
t__SGB969	k__Bacteria|p__Actinobacteria|c__Coriobacteriia|o__Coriobacteriales|f__Atopobiaceae|g__Lancefieldella|s__Lancefieldella_parvula|t__SGB969	74	10406	12	0.344745	0.740574	3p		0.0322581	0	1	62
t__SGB14370_group	k__Bacteria|p__Actinobacteria|c__Coriobacteriia|o__Coriobacteriales|f__Atopobiaceae|g__Olsenella|s__Olsenella_SGB69140|t__SGB69140;k__Bacteria|p__Actinobacteria|c__Coriobacteriia|o__Coriobacteriales|f__Atopobiaceae|g__Olsenella|s__Olsenella_sp_GAM18|t__SGB14370	138	45979	112	0.437996	0.451723	3p		0.030017	0.392857	28	5297
t__SGB14379	k__Bacteria|p__Actinobacteria|c__Coriobacteriia|o__Coriobacteriales|f__Atopobiaceae|g__Parolsenella|s__Parolsenella_catena|t__SGB14379	105	20326	49	0.363039	0.569168	3p		0.0307549	0.375	16	1073
t__SGB14546_group	k__Bacteria|p__Actinobacteria|c__Coriobacteriia|o__Coriobacteriales|f__Coriobacteriaceae|g__Collinsella|s__Collinsella_SGB14439|t__SGB14439;k__Bacteria|p__Actinobacteria|c__Coriobacteriia|o__Coriobacteriales|f__Coriobacteriaceae|g__Collinsella|s__Collinsella_sp_AM34_10|t__SGB14454;k__Bacteria|p__Actinobacteria|c__Coriobacteriia|o__Coriobacteriales|f__Coriobacteriaceae|g__Collinsella|s__Collinsell…	178	65865	1796	0.278807	0.665857	youden	0.921289	0.00694926	0.0717614	1073	1499872
t__SGB14397	k__Bacteria|p__Actinobacteria|c__Coriobacteriia|o__Coriobacteriales|f__Coriobacteriaceae|g__Collinsella|s__Collinsella_bouchesdurhonensis|t__SGB14397	121	44280	94	0.436732	0.59972	3p		0.0300275	0.172414	29	3630
t__SGB14741	k__Bacteria|p__Actinobacteria|c__Coriobacteriia|o__Coriobacteriales|f__Coriobacteriaceae|g__Collinsella|s__Collinsella_intestinalis|t__SGB14741	199	58195	96	0.307423	0.536758	youden	0.940446	0.00513196	0.0544218	147	4092
t__SGB14749	k__Bacteria|p__Actinobacteria|c__Coriobacteriia|o__Coriobacteriales|f__Coriobacteriaceae|g__Enorma|s__Enorma_massiliensis|t__SGB14749	196	41292	47	0.349938	0.578463	3p		0.02997	0.235294	17	1001
t__SGB14824_group	k__Bacteria|p__Actinobacteria|c__Coriobacteriia|o__Coriobacteriales|f__Coriobacteriaceae|g__Senegalimassilia|s__Senegalimassilia_SGB14823|t__SGB14823;k__Bacteria|p__Actinobacteria|c__CFGB4469|o__OFGB4469|f__FGB4469|g__GGB18380|s__GGB18380_SGB27143|t__SGB27143;k__Bacteria|p__Actinobacteria|c__CFGB11840|o__OFGB11840|f__FGB11840|g__GGB34423|s__GGB34423_SGB74484|t__SGB74484;k__Bacteria|p__Actinobacte…	156	61504	173	0.470132	0.540605	3p		0.03	0.227273	44	13700
t__SGB14770	k__Bacteria|p__Actinobacteria|c__Coriobacteriia|o__Coriobacteriia_unclassified|f__Coriobacteriia_unclassified|g__Coriobacteriia_unclassified|s__Coriobacteriia_bacterium|t__SGB14770	152	52968	115	0.449629	0.486322	3p		0.030104	0.567568	37	5481
t__SGB14764	k__Bacteria|p__Actinobacteria|c__Coriobacteriia|o__Coriobacteriia_unclassified|f__Coriobacteriia_unclassified|g__Coriobacteriia_unclassified|s__Coriobacteriia_unclassified_SGB14764|t__SGB14764	170	28718	33	0.337183	0.248284	3p		0.0302267	0.769231	13	397
t__SGB14797_group	k__Bacteria|p__Actinobacteria|c__Coriobacteriia|o__Eggerthellales|f__Eggerthellaceae|g__Adlercreutzia|s__Adlercreutzia_equolifaciens|t__SGB14798;k__Bacteria|p__Actinobacteria|c__Coriobacteriia|o__Eggerthellales|f__Eggerthellaceae|g__Adlercreutzia|s__Adlercreutzia_equolifaciens|t__SGB14797	99	23219	547	0.376598	0.49735	5p	0.900363	0.0499996	0.0532319	263	139661
t__SGB14322_group	k__Bacteria|p__Actinobacteria|c__Coriobacteriia|o__Eggerthellales|f__Eggerthellaceae|g__Eggerthellaceae_unclassified|s__Eggerthellaceae_unclassified_SGB14321|t__SGB14321;k__Bacteria|p__Actinobacteria|c__CFGB12107|o__OFGB12107|f__FGB12107|g__GGB34797|s__GGB34797_SGB72653|t__SGB72653;k__Bacteria|p__Actinobacteria|c__Coriobacteriia|o__Eggerthellales|f__Eggerthellaceae|g__Eggerthellaceae_unclassified…	96	25356	327	0.384092	0.510262	youden	0.987984	0.00159892	0.0104167	96	48783
t__SGB14341	k__Bacteria|p__Actinobacteria|c__Coriobacteriia|o__Eggerthellales|f__Eggerthellaceae|g__Eggerthellaceae_unclassified|s__Eggerthellaceae_unclassified_SGB14341|t__SGB14341	77	14775	284	0.300379	0.402641	youden	0.969361	0.015601	0.0150376	133	36472
t__SGB14809	k__Bacteria|p__Actinobacteria|c__Coriobacteriia|o__Eggerthellales|f__Eggerthellaceae|g__Eggerthella|s__Eggerthella_lenta|t__SGB14809	159	12734	485	0.306361	0.510859	youden	0.884109	0.0168348	0.0990566	424	111733
t__SGB63101	k__Bacteria|p__Actinobacteria|c__Coriobacteriia|o__Eggerthellales|f__Eggerthellaceae|g__GGB45432|s__GGB45432_SGB63101|t__SGB63101	167	42719	71	0.483217	0.652969	5p	0.849363	0.0504163	0.107692	130	2162
t__SGB14807	k__Bacteria|p__Actinobacteria|c__Coriobacteriia|o__Eggerthellales|f__Eggerthellaceae|g__Gordonibacter|s__Gordonibacter_pamelaeae|t__SGB14807	33	6186	38	0.146404	0.358891	3p		0.0315236	0.642857	14	571
t__SGB14808	k__Bacteria|p__Actinobacteria|c__Coriobacteriia|o__Eggerthellales|f__Eggerthellaceae|g__Gordonibacter|s__Gordonibacter_urolithinfaciens|t__SGB14808	31	3149	27	0.130988	0.278444	3p		0.0302115	1	1	331
t__SGB14773_group	k__Bacteria|p__Actinobacteria|c__Coriobacteriia|o__Eggerthellales|f__Eggerthellaceae|g__Slackia|s__Slackia_SGB72411|t__SGB72411;k__Bacteria|p__Actinobacteria|c__Coriobacteriia|o__Eggerthellales|f__Eggerthellaceae|g__Slackia|s__Slackia_isoflavoniconvertens|t__SGB14773	169	50644	287	0.421771	0.717944	youden	0.934526	0.0243786	0.0410959	219	37615
t__SGB14389_group	k__Bacteria|p__Bacteria_unclassified|c__Bacteria_unclassified|o__Bacteria_unclassified|f__Bacteria_unclassified|g__Bacteria_unclassified|s__bacterium_OL_1|t__SGB14389;k__Bacteria|p__Actinobacteria|c__Coriobacteriia|o__Coriobacteriales|f__Atopobiaceae|g__Olsenella|s__Olsenella_SGB72492|t__SGB72492	127	20358	32	0.324057	0.349679	3p		0.0308057	0.857143	7	422
t__SGB1408	k__Bacteria|p__Bacteroidetes|c__Bacteroidia|o__Bacteroidales|f__Bacteroidaceae|g__Bacteroidaceae_unclassified|s__Bacteroidaceae_bacterium|t__SGB1408	196	46973	51	0.318961	0.511052	3p		0.0303556	0.458333	24	1153
t__SGB1877	k__Bacteria|p__Bacteroidetes|c__Bacteroidia|o__Bacteroidales|f__Bacteroidaceae|g__Bacteroides|s__Bacteroides_caccae|t__SGB1877	144	13381	1375	0.191454	0.502222	5p	0.505936	0.0500006	0.513356	1198	872229
t__SGB1844	k__Bacteria|p__Bacteroidetes|c__Bacteroidia|o__Bacteroidales|f__Bacteroidaceae|g__Bacteroides|s__Bacteroides_cellulosilyticus|t__SGB1844	123	14043	865	0.196202	0.288886	5p	0.838246	0.0500024	0.238651	771	335464
t__SGB1832	k__Bacteria|p__Bacteroidetes|c__Bacteroidia|o__Bacteroidales|f__Bacteroidaceae|g__Bacteroides|s__Bacteroides_clarus|t__SGB1832	149	25374	186	0.254488	0.528767	youden	0.723757	0.0298665	0.246377	69	16105
t__SGB1878	k__Bacteria|p__Bacteroidetes|c__Bacteroidia|o__Bacteroidales|f__Bacteroidaceae|g__Bacteroides|s__Bacteroides_congonensis|t__SGB1878	57	9865	42	0.204089	0.0697344	3p		0.0307898	0.636364	11	747
t__SGB1829	k__Bacteria|p__Bacteroidetes|c__Bacteroidia|o__Bacteroidales|f__Bacteroidaceae|g__Bacteroides|s__Bacteroides_eggerthii|t__SGB1829	143	8849	481	0.148442	0.210283	5p	0.784079	0.0500038	0.34466	206	104832
t__SGB1860	k__Bacteria|p__Bacteroidetes|c__Bacteroidia|o__Bacteroidales|f__Bacteroidaceae|g__Bacteroides|s__Bacteroides_faecis|t__SGB1860	192	11987	483	0.181623	0.281193	5p	0.593987	0.0500065	0.689781	548	107846
t__SGB1862	k__Bacteria|p__Bacteroidetes|c__Bacteroidia|o__Bacteroidales|f__Bacteroidaceae|g__Bacteroides|s__Bacteroides_finegoldii|t__SGB1862	198	35358	473	0.294518	0.442378	5p	0.487553	0.0500029	0.519031	289	102254
t__SGB1853	k__Bacteria|p__Bacteroidetes|c__Bacteroidia|o__Bacteroidales|f__Bacteroidaceae|g__Bacteroides|s__Bacteroides_fragilis|t__SGB1853	200	43856	97	0.175033	0.416188	3p		0.0301714	0.368421	38	4375
t__SGB1855_group	k__Bacteria|p__Firmicutes|c__Bacilli|o__Bacillales|f__Paenibacillaceae|g__Paenibacillus|s__Paenibacillus_SGB48490|t__SGB48490;k__Bacteria|p__Bacteroidetes|c__Bacteroidia|o__Bacteroidales|f__Bacteroidaceae|g__Bacteroides|s__Bacteroides_fragilis|t__SGB1855	126	8182	906	0.159461	0.608994	youden	0.923977	0.0246447	0.0513784	798	382962
t__SGB1846	k__Bacteria|p__Bacteroidetes|c__Bacteroidia|o__Bacteroidales|f__Bacteroidaceae|g__Bacteroides|s__Bacteroides_intestinalis|t__SGB1846	169	29198	333	0.21483	0.273869	5p	0.8298	0.049999	0.217391	115	49061
t__SGB1858	k__Bacteria|p__Bacteroidetes|c__Bacteroidia|o__Bacteroidales|f__Bacteroidaceae|g__Bacteroides|s__Bacteroides_nordii|t__SGB1858	200	73550	241	0.32952	0.572887	5p	0.698103	0.0500281	0.317241	145	26645
t__SGB1871	k__Bacteria|p__Bacteroidetes|c__Bacteroidia|o__Bacteroidales|f__Bacteroidaceae|g__Bacteroides|s__Bacteroides_ovatus|t__SGB1871	112	15015	1716	0.205349	0.37246	5p	0.493034	0.0500005	0.506081	1480	1375127
t__SGB1857	k__Bacteria|p__Bacteroidetes|c__Bacteroidia|o__Bacteroidales|f__Bacteroidaceae|g__Bacteroides|s__Bacteroides_salyersiae|t__SGB1857	200	40361	310	0.247054	0.449249	5p	0.582541	0.05	0.378571	140	42860
t__SGB1830_group	k__Bacteria|p__Bacteroidetes|c__Bacteroidia|o__Bacteroidales|f__Bacteroidaceae|g__Bacteroides|s__Bacteroides_stercoris|t__SGB1830;k__Bacteria|p__Bacteroidetes|c__Bacteroidia|o__Bacteroidales|f__Bacteroidaceae|g__Bacteroides|s__Bacteroides_sp_NSJ_48|t__SGB48518	121	9474	1120	0.142216	0.446133	5p	0.847075	0.0500003	0.105899	1407	576817
t__SGB1861	k__Bacteria|p__Bacteroidetes|c__Bacteroidia|o__Bacteroidales|f__Bacteroidaceae|g__Bacteroides|s__Bacteroides_thetaiotaomicron|t__SGB1861	199	29874	1389	0.24824	0.45153	5p	0.682224	0.0500002	0.274038	1040	890596
t__SGB1836_group	k__Bacteria|p__Bacteroidetes|c__Bacteroidia|o__Bacteroidales|f__Bacteroidaceae|g__Bacteroides|s__Bacteroides_uniformis|t__SGB1836;k__Bacteria|p__Bacteroidetes|c__Bacteroidia|o__Bacteroidales|f__Bacteroidaceae|g__Bacteroides|s__Bacteroides_rodentium|t__SGB27789	162	13204	2530	0.0912894	0.468458	youden	0.825461	0.0300949	0.144444	2430	2960963
t__SGB1867	k__Bacteria|p__Bacteroidetes|c__Bacteroidia|o__Bacteroidales|f__Bacteroidaceae|g__Bacteroides|s__Bacteroides_xylanisolvens|t__SGB1867	26	2886	717	0.0842914	0.477421	5p	0.765458	0.0500027	0.220588	408	238887
t__SGB1961	k__Bacteria|p__Bacteroidetes|c__Bacteroidia|o__Bacteroidales|f__Bacteroidales_unclassified|g__Bacteroidales_unclassified|s__Bacteroidales_bacterium|t__SGB1961	198	45764	24	0.290916	0.153545	3p		0.0313901	0.875	8	223
t__SGB1964	k__Bacteria|p__Bacteroidetes|c__Bacteroidia|o__Bacteroidales|f__Bacteroidales_unclassified|g__Bacteroidales_unclassified|s__Bacteroidales_bacterium|t__SGB1964	199	21466	18	0.228056	0.490287	3p		0.031746	0.142857	7	126
t__SGB2126	k__Bacteria|p__Bacteroidetes|c__Bacteroidia|o__Bacteroidales|f__Bacteroidales_unclassified|g__GGB1543|s__GGB1543_SGB2126|t__SGB2126	197	24106	19	0.15679	0.606893	3p		0.0333333	0	6	150
t__SGB1815	k__Bacteria|p__Bacteroidetes|c__Bacteroidia|o__Bacteroidales|f__Bacteroidales_unclassified|g__Phocaeicola|s__Phocaeicola_dorei|t__SGB1815	77	2967	1234	0.107069	0.407469	5p	0.695905	0.0500011	0.278403	977	704684
t__SGB1812	k__Bacteria|p__Bacteroidetes|c__Bacteroidia|o__Bacteroidales|f__Bacteroidales_unclassified|g__Phocaeicola|s__Phocaeicola_massiliensis|t__SGB1812	200	11669	916	0.141541	0.320212	5p	0.847554	0.0500009	0.263261	1018	388973
t__SGB1903_group	k__Bacteria|p__Bacteroidetes|c__CFGB13872|o__OFGB13872|f__FGB13872|g__GGB38054|s__GGB38054_SGB48452|t__SGB48452;k__Bacteria|p__Bacteroidetes|c__Bacteroidia|o__Bacteroidales|f__Bacteroidales_unclassified|g__Phocaeicola|s__Phocaeicola_plebeius|t__SGB1903	198	36411	352	0.165314	0.273054	youden	0.942365	0.0133005	0.044335	203	56840
t__SGB1965	k__Bacteria|p__Bacteroidetes|c__Bacteroidia|o__Bacteroidales|f__Barnesiellaceae|g__Barnesiella|s__Barnesiella_intestinihominis|t__SGB1965	200	23446	1335	0.169244	0.222339	youden	0.897607	0.0476955	0.0546976	1554	830771
t__SGB1963	k__Bacteria|p__Bacteroidetes|c__Bacteroidia|o__Bacteroidales|f__Barnesiellaceae|g__Coprobacter|s__Coprobacter_fastidiosus|t__SGB1963	200	50845	267	0.35048	0.425188	5p	0.714721	0.050012	0.330645	124	33352
t__SGB1962	k__Bacteria|p__Bacteroidetes|c__Bacteroidia|o__Bacteroidales|f__Barnesiellaceae|g__Coprobacter|s__Coprobacter_secundus|t__SGB1962	197	63589	79	0.479637	0.249246	3p		0.0300035	0.64	25	2833
t__SGB1769	k__Bacteria|p__Bacteroidetes|c__Bacteroidia|o__Bacteroidales|f__Dysgonomonadaceae|g__Dysgonomonas|s__Dysgonomonas_capnocytophagoides|t__SGB1769	199	18545	22	0.087833	0.0221796	3p		0.0322581	0.5	10	186
t__SGB1782	k__Bacteria|p__Bacteroidetes|c__Bacteroidia|o__Bacteroidales|f__Odoribacteraceae|g__Butyricimonas|s__Butyricimonas_faecalis|t__SGB1782	89	17616	104	0.282636	0.113871	3p		0.0301921	0.814815	27	4372
t__SGB1786	k__Bacteria|p__Bacteroidetes|c__Bacteroidia|o__Bacteroidales|f__Odoribacteraceae|g__Butyricimonas|s__Butyricimonas_faecihominis|t__SGB1786	28	4233	53	0.095552	0.282872	3p		0.0303502	1	11	1285
t__SGB1785	k__Bacteria|p__Bacteroidetes|c__Bacteroidia|o__Bacteroidales|f__Odoribacteraceae|g__Butyricimonas|s__Butyricimonas_paravirosa|t__SGB1785	52	10265	80	0.220388	0.341802	3p		0.0301525	0.45	20	2819
t__SGB1784	k__Bacteria|p__Bacteroidetes|c__Bacteroidia|o__Bacteroidales|f__Odoribacteraceae|g__Butyricimonas|s__Butyricimonas_virosa|t__SGB1784	24	5299	95	0.0684161	0.340033	3p		0.0301113	0.4	35	3952
t__SGB1789	k__Bacteria|p__Bacteroidetes|c__Bacteroidia|o__Bacteroidales|f__Odoribacteraceae|g__GGB1332|s__GGB1332_SGB1789|t__SGB1789	190	37313	27	0.362294	0.134617	3p		0.032967	0.666667	9	273
t__SGB1792	k__Bacteria|p__Bacteroidetes|c__Bacteroidia|o__Bacteroidales|f__Odoribacteraceae|g__Odoribacter|s__Odoribacter_laneus|t__SGB1792	200	71037	73	0.176225	0.0609129	3p		0.0301484	0.75	28	2156
t__SGB1790	k__Bacteria|p__Bacteroidetes|c__Bacteroidia|o__Bacteroidales|f__Odoribacteraceae|g__Odoribacter|s__Odoribacter_splanchnicus|t__SGB1790	200	21025	1359	0.311384	0.523288	5p	0.746507	0.0500001	0.227551	980	864678
t__SGB1985	k__Bacteria|p__Bacteroidetes|c__Bacteroidia|o__Bacteroidales|f__Porphyromonadaceae|g__Porphyromonas|s__Porphyromonas_bennonis|t__SGB1985	180	58313	44	0.28117	0.415974	3p		0.0306748	0.363636	11	163
t__SGB1699	k__Bacteria|p__Bacteroidetes|c__Bacteroidia|o__Bacteroidales|f__Prevotellaceae|g__GGB1266|s__GGB1266_SGB1699|t__SGB1699	200	33891	336	0.14341	0.422395	youden	0.992814	0.00210991	0.00507614	197	50713
t__SGB1798	k__Bacteria|p__Bacteroidetes|c__Bacteroidia|o__Bacteroidales|f__Prevotellaceae|g__Paraprevotella|s__Paraprevotella_clara|t__SGB1798	116	14104	563	0.236845	0.209124	youden	0.917526	0.0490853	0.033389	599	145298
t__SGB1557	k__Bacteria|p__Bacteroidetes|c__Bacteroidia|o__Bacteroidales|f__Prevotellaceae|g__Prevotella|s__Prevotella_bivia|t__SGB1557	200	50585	69	0.175901	0.434296	3p		0.0300668	0.470588	17	898
t__SGB1531	k__Bacteria|p__Bacteroidetes|c__Bacteroidia|o__Bacteroidales|f__Prevotellaceae|g__Prevotella|s__Prevotella_buccae|t__SGB1531	200	18787	39	0.0363918	0.695603	3p		0.0299685	0.0294118	34	634
t__SGB1626	k__Bacteria|p__Bacteroidetes|c__Bacteroidia|o__Bacteroidales|f__Prevotellaceae|g__Prevotella|s__Prevotella_copri|t__SGB1626	103	11398	760	0.0790888	0.232729	youden	0.949908	0.01067	0.0394218	761	264387
t__SGB1644	k__Bacteria|p__Bacteroidetes|c__Bacteroidia|o__Bacteroidales|f__Prevotellaceae|g__Prevotella|s__Prevotella_copri|t__SGB1644	109	14545	244	0.07434	0.393925	youden	0.997145	0.00285539	0	91	24515
t__SGB1504	k__Bacteria|p__Bacteroidetes|c__Bacteroidia|o__Bacteroidales|f__Prevotellaceae|g__Prevotella|s__Prevotella_corporis|t__SGB1504	200	41360	46	0.224554	0.407811	3p		0.03125	0.5	12	576
t__SGB1588	k__Bacteria|p__Bacteroidetes|c__Bacteroidia|o__Bacteroidales|f__Prevotellaceae|g__Prevotella|s__Prevotella_marseillensis|t__SGB1588	200	33359	85	0.0823942	0.799135	3p		0.029976	0.159091	44	3336
t__SGB1507	k__Bacteria|p__Bacteroidetes|c__Bacteroidia|o__Bacteroidales|f__Prevotellaceae|g__Prevotella|s__Prevotella_timonensis|t__SGB1507	200	69559	51	0.28149	0.684049	3p		0.0309917	0.333333	12	484
t__SGB2290	k__Bacteria|p__Bacteroidetes|c__Bacteroidia|o__Bacteroidales|f__Rikenellaceae|g__Alistipes|s__Alistipes_communis|t__SGB2290	199	46683	936	0.357293	0.512348	5p	0.57538	0.0500004	0.488095	756	406017
t__SGB2301	k__Bacteria|p__Bacteroidetes|c__Bacteroidia|o__Bacteroidales|f__Rikenellaceae|g__Alistipes|s__Alistipes_finegoldii|t__SGB2301	140	21465	1019	0.235373	0.404026	5p	0.82502	0.0500008	0.149383	810	478672
t__SGB2328	k__Bacteria|p__Bacteroidetes|c__Bacteroidia|o__Bacteroidales|f__Rikenellaceae|g__Alistipes|s__Alistipes_ihumii|t__SGB2328	196	48247	484	0.358452	0.466107	5p	0.736402	0.0500027	0.345178	394	110294
t__SGB2325	k__Bacteria|p__Bacteroidetes|c__Bacteroidia|o__Bacteroidales|f__Rikenellaceae|g__Alistipes|s__Alistipes_indistinctus|t__SGB2325	200	42226	337	0.385254	0.484417	5p	0.718329	0.0500038	0.268473	406	52276
t__SGB2286	k__Bacteria|p__Bacteroidetes|c__Bacteroidia|o__Bacteroidales|f__Rikenellaceae|g__Alistipes|s__Alistipes_inops|t__SGB2286	200	16655	353	0.195768	0.177496	5p	0.655697	0.050012	0.464455	422	58366
t__SGB2303	k__Bacteria|p__Bacteroidetes|c__Bacteroidia|o__Bacteroidales|f__Rikenellaceae|g__Alistipes|s__Alistipes_onderdonkii|t__SGB2303	190	20687	1494	0.195372	0.184862	5p	0.686217	0.0500008	0.321231	1267	1032603
t__SGB2318	k__Bacteria|p__Bacteroidetes|c__Bacteroidia|o__Bacteroidales|f__Rikenellaceae|g__Alistipes|s__Alistipes_putredinis|t__SGB2318	198	13049	1889	0.104919	0.24512	youden	0.904119	0.0442478	0.0516333	1898	1631086
t__SGB2296	k__Bacteria|p__Bacteroidetes|c__Bacteroidia|o__Bacteroidales|f__Rikenellaceae|g__Alistipes|s__Alistipes_senegalensis|t__SGB2296	74	14896	168	0.293672	0.415635	5p	0.715682	0.0500271	0.365385	52	12893
t__SGB2295	k__Bacteria|p__Bacteroidetes|c__Bacteroidia|o__Bacteroidales|f__Rikenellaceae|g__Alistipes|s__Alistipes_shahii|t__SGB2295	194	38146	1593	0.264458	0.560848	5p	0.800058	0.0500004	0.153208	1808	1168511
t__SGB2326	k__Bacteria|p__Bacteroidetes|c__Bacteroidia|o__Bacteroidales|f__Rikenellaceae|g__Alistipes|s__Alistipes_sp_AF17_16|t__SGB2326	200	69986	293	0.389841	0.449817	5p	0.423317	0.0500063	0.628713	202	39675
t__SGB2299	k__Bacteria|p__Bacteroidetes|c__Bacteroidia|o__Bacteroidales|f__Rikenellaceae|g__Alistipes|s__Alistipes_timonensis|t__SGB2299	55	7794	21	0.261068	0.363365	3p		0.0309278	0.4	5	194
t__SGB2312	k__Bacteria|p__Bacteroidetes|c__Bacteroidia|o__Bacteroidales|f__Rikenellaceae|g__GGB1680|s__GGB1680_SGB2312|t__SGB2312	200	23790	30	0.135301	0.682475	3p		0.0308123	0.153846	13	357
t__SGB1934	k__Bacteria|p__Bacteroidetes|c__Bacteroidia|o__Bacteroidales|f__Tannerellaceae|g__Parabacteroides|s__Parabacteroides_distasonis|t__SGB1934	200	21355	2024	0.223577	0.450347	5p	0.792004	0.0500005	0.159488	1718	1898462
t__SGB1941	k__Bacteria|p__Bacteroidetes|c__Bacteroidia|o__Bacteroidales|f__Tannerellaceae|g__Parabacteroides|s__Parabacteroides_goldsteinii|t__SGB1941	198	67709	134	0.387968	0.507527	3p		0.0300024	0.477273	44	8266
t__SGB1948	k__Bacteria|p__Bacteroidetes|c__Bacteroidia|o__Bacteroidales|f__Tannerellaceae|g__Parabacteroides|s__Parabacteroides_johnsonii|t__SGB1948	93	17323	178	0.230554	0.49831	5p	0.425194	0.0500393	0.583333	84	13989
t__SGB1949	k__Bacteria|p__Bacteroidetes|c__Bacteroidia|o__Bacteroidales|f__Tannerellaceae|g__Parabacteroides|s__Parabacteroides_merdae|t__SGB1949	69	4951	1475	0.164202	0.339545	5p	0.67322	0.05	0.313165	1504	1003199
t__SGB2275	k__Bacteria|p__Bacteroidetes|c__Flavobacteriia|o__Flavobacteriales|f__Flavobacteriales_unclassified|g__Flavobacteriales_unclassified|s__Flavobacteriales_bacterium|t__SGB2275	169	40188	39	0.43736	0.366389	3p		0.0312036	0.888889	27	673
t__SGB8625	k__Bacteria|p__Candidatus_Melainabacteria|c__Candidatus_Melainabacteria_unclassified|o__Candidatus_Gastranaerophilales|f__Candidatus_Gastranaerophilales_unclassified|g__Candidatus_Gastranaerophilales_unclassified|s__Candidatus_Gastranaerophilales_bacterium|t__SGB8625	193	21366	27	0.348888	0.443426	3p		0.0299003	0.818182	11	301
t__SGB8599	k__Bacteria|p__Candidatus_Melainabacteria|c__Candidatus_Melainabacteria_unclassified|o__Candidatus_Gastranaerophilales|f__Candidatus_Gastranaerophilales_unclassified|g__GGB5980|s__GGB5980_SGB8599|t__SGB8599	200	63783	83	0.322643	0.360722	3p		0.0301225	0.454545	22	3021
t__SGB8640	k__Bacteria|p__Candidatus_Melainabacteria|c__Candidatus_Melainabacteria_unclassified|o__Candidatus_Gastranaerophilales|f__Candidatus_Gastranaerophilales_unclassified|g__GGB6012|s__GGB6012_SGB8640|t__SGB8640	200	23695	43	0.24878	0.561507	3p		0.030303	0.384615	13	759
t__SGB19850_group	k__Bacteria|p__Candidatus_Saccharibacteria|c__Candidatus_Saccharibacteria_unclassified|o__Candidatus_Saccharibacteria_unclassified|f__Candidatus_Saccharibacteria_unclassified|g__Candidatus_Saccharibacteria_unclassified|s__TM7_phylum_sp_oral_taxon_352|t__SGB19860;k__Bacteria|p__Candidatus_Saccharibacteria|c__Candidatus_Saccharibacteria_unclassified|o__Candidatus_Saccharibacteria_unclassified|f__Ca…	92	35951	54	0.479276	0.79359	3p		0.0300325	0.2	10	1232
t__SGB7298	k__Bacteria|p__Firmicutes|c__Bacilli|o__Bacillales|f__Bacillales_unclassified|g__Gemella|s__Gemella_sanguinis|t__SGB7298	78	10702	20	0.463825	0.711169	3p		0.0367647	0.666667	3	136
t__SGB6392	k__Bacteria|p__Firmicutes|c__Bacilli|o__Bacilli_unclassified|f__Bacilli_unclassified|g__Bacilli_unclassified|s__Bacilli_bacterium|t__SGB6392	193	10393	13	0.21154	0.120802	3p		0.0441176	0	2	68
t__SGB6421	k__Bacteria|p__Firmicutes|c__Bacilli|o__Bacilli_unclassified|f__Bacilli_unclassified|g__Bacilli_unclassified|s__Bacilli_bacterium|t__SGB6421	88	5789	22	0.299612	0.259658	3p		0.0314136	0.285714	7	191
t__SGB6440	k__Bacteria|p__Firmicutes|c__Bacilli|o__Bacilli_unclassified|f__Bacilli_unclassified|g__Bacilli_unclassified|s__Bacilli_bacterium|t__SGB6440	170	20873	37	0.368081	0.490679	3p		0.0314685	0.44	25	572
t__SGB6447	k__Bacteria|p__Firmicutes|c__Bacilli|o__Bacilli_unclassified|f__Bacilli_unclassified|g__Bacilli_unclassified|s__Bacilli_bacterium|t__SGB6447	184	24890	38	0.340383	0.321851	3p		0.030581	0.5	4	654
t__SGB6472	k__Bacteria|p__Firmicutes|c__Bacilli|o__Bacilli_unclassified|f__Bacilli_unclassified|g__Bacilli_unclassified|s__Bacilli_bacterium|t__SGB6472	196	35482	78	0.279938	0.469827	3p		0.0303142	0.363636	22	2705
t__SGB6486	k__Bacteria|p__Firmicutes|c__Bacilli|o__Bacilli_unclassified|f__Bacilli_unclassified|g__Bacilli_unclassified|s__Bacilli_bacterium|t__SGB6486	195	24342	57	0.243445	0.664393	3p		0.0305181	0.315789	19	1409
t__SGB6503	k__Bacteria|p__Firmicutes|c__Bacilli|o__Bacilli_unclassified|f__Bacilli_unclassified|g__Bacilli_unclassified|s__Bacilli_bacterium|t__SGB6503	159	26193	72	0.267795	0.607408	youden	0.940558	0.0168889	0.0425532	94	2250
t__SGB6533	k__Bacteria|p__Firmicutes|c__Bacilli|o__Bacilli_unclassified|f__Bacilli_unclassified|g__Bacilli_unclassified|s__Bacilli_bacterium|t__SGB6533	194	25859	41	0.309837	0.492861	3p		0.0308311	0.25	16	746
t__SGB6609	k__Bacteria|p__Firmicutes|c__Bacilli|o__Bacilli_unclassified|f__Bacilli_unclassified|g__Bacilli_unclassified|s__Bacilli_bacterium|t__SGB6609	163	24337	38	0.360116	0.309883	3p		0.030853	0.25	4	551
t__SGB6422	k__Bacteria|p__Firmicutes|c__Bacilli|o__Bacilli_unclassified|f__Bacilli_unclassified|g__Bacilli_unclassified|s__Bacilli_unclassified_SGB6422|t__SGB6422	81	11313	61	0.242089	0.382044	3p		0.030525	0.230769	13	1638
t__SGB6473	k__Bacteria|p__Firmicutes|c__Bacilli|o__Bacilli_unclassified|f__Bacilli_unclassified|g__Bacilli_unclassified|s__Bacilli_unclassified_SGB6473|t__SGB6473	98	6064	169	0.293382	0.487858	youden	0.935665	0.0149521	0.0493827	81	12841
t__SGB6478	k__Bacteria|p__Firmicutes|c__Bacilli|o__Bacilli_unclassified|f__Bacilli_unclassified|g__Bacilli_unclassified|s__Bacilli_unclassified_SGB6478|t__SGB6478	198	18568	271	0.310615	0.354345	youden	0.94748	0.00539915	0.0471204	191	33709
t__SGB6540	k__Bacteria|p__Firmicutes|c__Bacilli|o__Bacilli_unclassified|f__Bacilli_unclassified|g__Bacilli_unclassified|s__Bacilli_unclassified_SGB6540|t__SGB6540	198	41875	98	0.210914	0.450946	youden	0.854555	0.0305027	0.114943	87	4098
t__SGB6571	k__Bacteria|p__Firmicutes|c__Bacilli|o__Bacilli_unclassified|f__Bacilli_unclassified|g__Bacilli_unclassified|s__Bacilli_unclassified_SGB6571|t__SGB6571	91	7177	160	0.267694	0.405112	3p		0.0300694	0.458333	48	10376
t__SGB6438	k__Bacteria|p__Firmicutes|c__Bacilli|o__Bacilli_unclassified|f__Bacilli_unclassified|g__GGB4651|s__GGB4651_SGB6438|t__SGB6438	199	40521	127	0.285628	0.382421	5p	0.808328	0.0501038	0.211538	52	7225
t__SGB6465	k__Bacteria|p__Firmicutes|c__Bacilli|o__Bacilli_unclassified|f__Bacilli_unclassified|g__GGB4676|s__GGB4676_SGB6465|t__SGB6465	187	29385	81	0.285077	0.221133	youden	0.956403	0.00621345	0.0373832	107	2736
t__SGB6498	k__Bacteria|p__Firmicutes|c__Bacilli|o__Bacilli_unclassified|f__Bacilli_unclassified|g__GGB4698|s__GGB4698_SGB6498|t__SGB6498	173	13813	31	0.251923	0.449023	3p		0.0309859	0.666667	6	355
t__SGB6506	k__Bacteria|p__Firmicutes|c__Bacilli|o__Bacilli_unclassified|f__Bacilli_unclassified|g__GGB4700|s__GGB4700_SGB6506|t__SGB6506	101	9431	45	0.23205	0.585377	3p		0.0307018	0.333333	12	912
t__SGB6513	k__Bacteria|p__Firmicutes|c__Bacilli|o__Bacilli_unclassified|f__Bacilli_unclassified|g__GGB4706|s__GGB4706_SGB6513|t__SGB6513	194	25579	24	0.214706	0.132683	3p		0.033195	0.375	8	241
t__SGB6524	k__Bacteria|p__Firmicutes|c__Bacilli|o__Bacilli_unclassified|f__Bacilli_unclassified|g__GGB4711|s__GGB4711_SGB6524|t__SGB6524	188	9800	29	0.32867	0.508099	3p		0.0306407	0.142857	7	359
t__SGB6579	k__Bacteria|p__Firmicutes|c__Bacilli|o__Bacilli_unclassified|f__Bacilli_unclassified|g__GGB4750|s__GGB4750_SGB6579|t__SGB6579	194	42103	130	0.290611	0.41221	5p	0.411964	0.0499931	0.616438	73	7281
t__SGB6607	k__Bacteria|p__Firmicutes|c__Bacilli|o__Bacilli_unclassified|f__Bacilli_unclassified|g__GGB4773|s__GGB4773_SGB6607|t__SGB6607	198	17320	18	0.288433	0.309598	3p		0.0327869	0.777778	9	122
t__SGB8249	k__Bacteria|p__Firmicutes|c__Bacilli|o__Lactobacillales|f__Carnobacteriaceae|g__Granulicatella|s__Granulicatella_adiacens|t__SGB8249	185	17362	21	0.403478	0.563401	3p		0.0333333		0	180
t__SGB7931	k__Bacteria|p__Firmicutes|c__Bacilli|o__Lactobacillales|f__Enterococcaceae|g__Enterococcus|s__Enterococcus_avium|t__SGB7931	200	32078	47	0.185448	0.22832	3p		0.0306011	0.727273	11	915
t__SGB7952	k__Bacteria|p__Firmicutes|c__Bacilli|o__Lactobacillales|f__Enterococcaceae|g__Enterococcus|s__Enterococcus_casseliflavus|t__SGB7952	200	28423	30	0.332258	0.389115	3p		0.0317919	0.666667	3	346
t__SGB7962	k__Bacteria|p__Firmicutes|c__Bacilli|o__Lactobacillales|f__Enterococcaceae|g__Enterococcus|s__Enterococcus_faecalis|t__SGB7962	200	58080	119	0.223276	0.435766	3p		0.0300693	0.724138	29	6352
t__SGB7967	k__Bacteria|p__Firmicutes|c__Bacilli|o__Lactobacillales|f__Enterococcaceae|g__Enterococcus|s__Enterococcus_faecium|t__SGB7967	200	30184	158	0.182674	0.141072	3p		0.0300018	0.74359	39	11066
t__SGB7951	k__Bacteria|p__Firmicutes|c__Bacilli|o__Lactobacillales|f__Enterococcaceae|g__Enterococcus|s__Enterococcus_gallinarum|t__SGB7951	200	19461	31	0.248376	0.177488	3p		0.0305556	1	6	360
t__SGB7142	k__Bacteria|p__Firmicutes|c__Bacilli|o__Lactobacillales|f__Lactobacillaceae|g__Lacticaseibacillus|s__Lacticaseibacillus_paracasei|t__SGB7142	198	52460	90	0.275459	0.323198	3p		0.030186	1	10	2849
t__SGB7144	k__Bacteria|p__Firmicutes|c__Bacilli|o__Lactobacillales|f__Lactobacillaceae|g__Lacticaseibacillus|s__Lacticaseibacillus_rhamnosus|t__SGB7144	199	39364	131	0.266719	0.325003	3p		0.0300261	0.870968	31	6128
t__SGB7202	k__Bacteria|p__Firmicutes|c__Bacilli|o__Lactobacillales|f__Lactobacillaceae|g__Lactiplantibacillus|s__Lactiplantibacillus_plantarum|t__SGB7202	197	42715	69	0.189809	0.212626	3p		0.0305832	1	3	1406
t__SGB7044	k__Bacteria|p__Firmicutes|c__Bacilli|o__Lactobacillales|f__Lactobacillaceae|g__Lactobacillus|s__Lactobacillus_acidophilus|t__SGB7044	197	26289	61	0.298413	0.274616	3p		0.0303644	0.55102	49	988
t__SGB7045	k__Bacteria|p__Firmicutes|c__Bacilli|o__Lactobacillales|f__Lactobacillaceae|g__Lactobacillus|s__Lactobacillus_crispatus|t__SGB7045	197	15760	26	0.250017	0.444631	3p		0.0302013	0.375	8	298
t__SGB7020	k__Bacteria|p__Firmicutes|c__Bacilli|o__Lactobacillales|f__Lactobacillaceae|g__Lactobacillus|s__Lactobacillus_delbrueckii|t__SGB7020	199	33978	46	0.270422	0.288247	3p		0.0316832	0.333333	3	505
t__SGB7038_group	k__Bacteria|p__Firmicutes|c__Bacilli|o__Lactobacillales|f__Lactobacillaceae|g__Lactobacillus|s__Lactobacillus_gasseri|t__SGB7038;k__Bacteria|p__Firmicutes|c__Bacilli|o__Lactobacillales|f__Lactobacillaceae|g__Lactobacillus|s__Lactobacillus_gasseri|t__SGB7039	196	44702	90	0.244938	0.294689	3p		0.0302613	0.678571	28	3635
t__SGB7061	k__Bacteria|p__Firmicutes|c__Bacilli|o__Lactobacillales|f__Lactobacillaceae|g__Ligilactobacillus|s__Ligilactobacillus_ruminis|t__SGB7061	200	13678	148	0.202332	0.684464	3p		0.0300429	0.166667	42	9786
t__SGB7082	k__Bacteria|p__Firmicutes|c__Bacilli|o__Lactobacillales|f__Lactobacillaceae|g__Ligilactobacillus|s__Ligilactobacillus_salivarius|t__SGB7082	200	48191	86	0.184572	0.10955	3p		0.0301645	0.666667	15	3282
t__SGB7106	k__Bacteria|p__Firmicutes|c__Bacilli|o__Lactobacillales|f__Lactobacillaceae|g__Limosilactobacillus|s__Limosilactobacillus_fermentum|t__SGB7106	200	48294	86	0.265625	0.207087	3p		0.0301125	0.863636	22	3022
t__SGB7093	k__Bacteria|p__Firmicutes|c__Bacilli|o__Lactobacillales|f__Lactobacillaceae|g__Limosilactobacillus|s__Limosilactobacillus_oris|t__SGB7093	200	14560	17	0.212431	0.137185	3p		0.0325203	1	1	123
t__SGB7095	k__Bacteria|p__Firmicutes|c__Bacilli|o__Lactobacillales|f__Lactobacillaceae|g__Limosilactobacillus|s__Limosilactobacillus_reuteri|t__SGB7095	81	7493	28	0.0841881	0.0991593	3p		0.0319767	0.166667	6	344
t__SGB7168	k__Bacteria|p__Firmicutes|c__Bacilli|o__Lactobacillales|f__Lactobacillaceae|g__Pediococcus|s__Pediococcus_acidilactici|t__SGB7168	200	21867	58	0.128865	0.315291	3p		0.0306122	0.454545	11	1372
t__SGB7115	k__Bacteria|p__Firmicutes|c__Bacilli|o__Lactobacillales|f__Leuconostocaceae|g__Weissella|s__Weissella_confusa|t__SGB7115	180	20892	21	0.414271	0.417525	3p		0.0309278	1	1	194
t__SGB7984	k__Bacteria|p__Firmicutes|c__Bacilli|o__Lactobacillales|f__Streptococcaceae|g__Lactococcus|s__Lactococcus_lactis|t__SGB7984	76	6752	28	0.319514	0.466266	3p		0.0307692	1	1	130
t__SGB7985	k__Bacteria|p__Firmicutes|c__Bacilli|o__Lactobacillales|f__Streptococcaceae|g__Lactococcus|s__Lactococcus_lactis|t__SGB7985	181	14123	224	0.271655	0.374588	3p		0.0300567	0.953488	43	6521
t__SGB8028_group	k__Bacteria|p__Firmicutes|c__Bacilli|o__Lactobacillales|f__Streptococcaceae|g__Streptococcus|s__Streptococcus_anginosus|t__SGB8027;k__Bacteria|p__Firmicutes|c__Bacilli|o__Lactobacillales|f__Streptococcaceae|g__Streptococcus|s__Streptococcus_anginosus|t__SGB8028	137	33630	79	0.295881	0.374592	3p		0.0303144	0.473684	19	2672
t__SGB8018	k__Bacteria|p__Firmicutes|c__Bacilli|o__Lactobacillales|f__Streptococcaceae|g__Streptococcus|s__Streptococcus_gallolyticus|t__SGB8018	150	11199	47	0.228003	0.179336	3p		0.0302439	0.666667	6	1025
t__SGB8053	k__Bacteria|p__Firmicutes|c__Bacilli|o__Lactobacillales|f__Streptococcaceae|g__Streptococcus|s__Streptococcus_gordonii|t__SGB8053	200	50174	80	0.313546	0.633521	3p		0.0302334	0.16	25	2613
t__SGB8095	k__Bacteria|p__Firmicutes|c__Bacilli|o__Lactobacillales|f__Streptococcaceae|g__Streptococcus|s__Streptococcus_infantis|t__SGB8095	54	9883	20	0.311024	0.517121	3p		0.03125	1	3	160
t__SGB8163	k__Bacteria|p__Firmicutes|c__Bacilli|o__Lactobacillales|f__Streptococcaceae|g__Streptococcus|s__Streptococcus_mitis|t__SGB8163	37	9826	35	0.212806	0.543677	3p		0.0313725	0.666667	3	510
t__SGB8000	k__Bacteria|p__Firmicutes|c__Bacilli|o__Lactobacillales|f__Streptococcaceae|g__Streptococcus|s__Streptococcus_mutans|t__SGB8000	163	27212	50	0.413495	0.328062	3p		0.0304519	0.857143	14	1018
t__SGB8130	k__Bacteria|p__Firmicutes|c__Bacilli|o__Lactobacillales|f__Streptococcaceae|g__Streptococcus|s__Streptococcus_oralis|t__SGB8130	52	12309	46	0.281485	0.606092	3p		0.0306554	0.153846	13	946
t__SGB8071	k__Bacteria|p__Firmicutes|c__Bacilli|o__Lactobacillales|f__Streptococcaceae|g__Streptococcus|s__Streptococcus_parasanguinis|t__SGB8071	168	47576	480	0.401481	0.755977	youden	0.531175	0.0360769	0.432749	171	108629
t__SGB8056	k__Bacteria|p__Firmicutes|c__Bacilli|o__Lactobacillales|f__Streptococcaceae|g__Streptococcus|s__Streptococcus_rubneri|t__SGB8056	128	7807	12	0.308591						4	49
t__SGB8007_group	k__Bacteria|p__Firmicutes|c__Bacilli|o__Lactobacillales|f__Streptococcaceae|g__Streptococcus|s__Streptococcus_salivarius|t__SGB8007;k__Bacteria|p__Firmicutes|c__Bacilli|o__Lactobacillales|f__Streptococcaceae|g__Streptococcus|s__Streptococcus_vestibularis|t__SGB8003	68	20553	743	0.254492	0.59916	5p	0.394229	0.0500029	0.592841	447	261485
t__SGB8047	k__Bacteria|p__Firmicutes|c__Bacilli|o__Lactobacillales|f__Streptococcaceae|g__Streptococcus|s__Streptococcus_sanguinis|t__SGB8047	125	28863	32	0.508502	0.62169	3p		0.030303	0	2	429
t__SGB8255_group	k__Bacteria|p__Firmicutes|c__Bacilli|o__Lactobacillales|f__Carnobacteriaceae|g__Granulicatella|s__Granulicatella_SGB8252|t__SGB8252;k__Bacteria|p__Firmicutes|c__Bacilli|o__Lactobacillales|f__Streptococcaceae|g__Streptococcus|s__Streptococcus_sp_263_SSPC|t__SGB8255;k__Bacteria|p__Firmicutes|c__Bacilli|o__Lactobacillales|f__Carnobacteriaceae|g__Granulicatella|s__Granulicatella_SGB8251|t__SGB8251	69	14878	28	0.399038	0.789966	3p		0.0314465	1	1	318
t__SGB8059_group	k__Bacteria|p__Firmicutes|c__Bacilli|o__Lactobacillales|f__Streptococcaceae|g__Streptococcaceae_unclassified|s__Streptococcaceae_bacterium|t__SGB8060;k__Bacteria|p__Firmicutes|c__Bacilli|o__Lactobacillales|f__Streptococcaceae|g__Streptococcus|s__Streptococcus_sp_A12|t__SGB8059;k__Bacteria|p__Firmicutes|c__Bacilli|o__Lactobacillales|f__Streptococcaceae|g__Streptococcus|s__Streptococcus_sp_I_P16|t_…	106	36770	90	0.423514	0.582232	3p		0.0301712	0.75	12	3679
t__SGB8002	k__Bacteria|p__Firmicutes|c__Bacilli|o__Lactobacillales|f__Streptococcaceae|g__Streptococcus|s__Streptococcus_thermophilus|t__SGB8002	31	1548	491	0.122102	0.382913	5p	0.133398	0.05	0.88764	89	45980
t__SGB47358	k__Bacteria|p__Firmicutes|c__CFGB11481|o__OFGB11481|f__FGB11481|g__GGB33665|s__GGB33665_SGB47358|t__SGB47358	196	11729	30	0.28828	0.682698	youden	0.775779	0.0242215	0.2	85	289
t__SGB3964	k__Bacteria|p__Firmicutes|c__CFGB1217|o__OFGB1217|f__FGB1217|g__GGB2982|s__GGB2982_SGB3964|t__SGB3964	34	12545	85	0.405581	0.283774	3p		0.0300752	0.861111	36	3192
t__SGB4130	k__Bacteria|p__Firmicutes|c__CFGB1298|o__OFGB1298|f__FGB1298|g__GGB3118|s__GGB3118_SGB4130|t__SGB4130	47	9749	61	0.418757	0.651622	3p		0.0303235	0.2	15	1484
t__SGB4303	k__Bacteria|p__Firmicutes|c__CFGB1340|o__OFGB1340|f__FGB1340|g__GGB3256|s__GGB3256_SGB4303|t__SGB4303	200	48540	708	0.125279	0.257011	youden	0.899042	0.0264241	0.0745342	483	231758
t__SGB4664	k__Bacteria|p__Firmicutes|c__CFGB1424|o__OFGB1424|f__FGB1424|g__GGB3490|s__GGB3490_SGB4664|t__SGB4664	200	71393	126	0.284454	0.403641	5p	0.664837	0.0500434	0.305556	108	6914
t__SGB4665	k__Bacteria|p__Firmicutes|c__CFGB1425|o__OFGB1425|f__FGB1425|g__GGB3491|s__GGB3491_SGB4665|t__SGB4665	182	39440	57	0.449311	0.585688	5p	0.362646	0.0506645	0.869565	115	1204
t__SGB4687	k__Bacteria|p__Firmicutes|c__CFGB1434|o__OFGB1434|f__FGB1434|g__GGB3510|s__GGB3510_SGB4687|t__SGB4687	82	9279	16	0.503038	0.535737	3p		0.0344828	1	2	116
t__SGB4965	k__Bacteria|p__Firmicutes|c__CFGB1456|o__OFGB1456|f__FGB1456|g__GGB3654|s__GGB3654_SGB4965|t__SGB4965	200	52731	43	0.267647	0.326277	3p		0.0307076	0.75	12	749
t__SGB6601	k__Bacteria|p__Firmicutes|c__CFGB1798|o__OFGB1798|f__FGB1798|g__GGB4768|s__GGB4768_SGB6601|t__SGB6601	197	44985	103	0.244875	0.403506	3p		0.0300967	0.5	38	4552
t__SGB6602	k__Bacteria|p__Firmicutes|c__CFGB1798|o__OFGB1798|f__FGB1798|g__GGB4769|s__GGB4769_SGB6602|t__SGB6602	198	42300	96	0.248199	0.366235	3p		0.030005	0.5	32	3966
t__SGB14125	k__Bacteria|p__Firmicutes|c__CFGB2882|o__OFGB2882|f__FGB2882|g__GGB9186|s__GGB9186_SGB14125|t__SGB14125	17	1573	17	0.262369	0.449266	3p		0.034188	1	3	117
t__SGB14179	k__Bacteria|p__Firmicutes|c__CFGB2916|o__OFGB2916|f__FGB2916|g__GGB9237|s__GGB9237_SGB14179|t__SGB14179	28	6362	32	0.362966	0.176495	3p		0.0316027	0.875	8	443
t__SGB14248	k__Bacteria|p__Firmicutes|c__CFGB2950|o__OFGB2950|f__FGB2950|g__GGB9291|s__GGB9291_SGB14248|t__SGB14248	196	58828	59	0.402699	0.441432	3p		0.0302623	0.526316	19	1487
t__SGB14922	k__Bacteria|p__Firmicutes|c__CFGB3035|o__OFGB3035|f__FGB3035|g__GGB9523|s__GGB9523_SGB14922|t__SGB14922	199	28679	46	0.379197	0.306615	3p		0.0305907	0.636364	11	948
t__SGB14923	k__Bacteria|p__Firmicutes|c__CFGB3035|o__OFGB3035|f__FGB3035|g__GGB9524|s__GGB9524_SGB14923|t__SGB14923	156	51884	68	0.450885	0.381872	3p		0.0304569	0.869565	23	1576
t__SGB14924	k__Bacteria|p__Firmicutes|c__CFGB3035|o__OFGB3035|f__FGB3035|g__GGB9524|s__GGB9524_SGB14924|t__SGB14924	186	40326	202	0.453398	0.321858	5p	0.355675	0.0500186	0.726027	73	18813
t__SGB14966	k__Bacteria|p__Firmicutes|c__CFGB3047|o__OFGB3047|f__FGB3047|g__GGB9557|s__GGB9557_SGB14966|t__SGB14966	83	14989	46	0.492071	0.372136	3p		0.030445	0.8	5	854
t__SGB14969	k__Bacteria|p__Firmicutes|c__CFGB3048|o__OFGB3048|f__FGB3048|g__GGB9559|s__GGB9559_SGB14969|t__SGB14969	94	18828	54	0.47479	0.512943	3p		0.0306699	0.777778	9	1239
t__SGB14999	k__Bacteria|p__Firmicutes|c__CFGB3053|o__OFGB3053|f__FGB3053|g__GGB9581|s__GGB9581_SGB14999|t__SGB14999	49	12650	72	0.475397	0.473941	3p		0.0302256	0.769231	13	2349
t__SGB79823	k__Bacteria|p__Firmicutes|c__CFGB3053|o__OFGB3053|f__FGB3053|g__GGB9581|s__GGB9581_SGB79823|t__SGB79823	26	2643	26	0.367036	0.515844	3p		0.0328947	0.5	6	304
t__SGB71759	k__Bacteria|p__Firmicutes|c__CFGB42691|o__OFGB42691|f__FGB42691|g__GGB51441|s__GGB51441_SGB71759|t__SGB71759	102	34550	58	0.511658	0.557539	3p		0.0303831	0.8125	16	1514
t__SGB14027	k__Bacteria|p__Firmicutes|c__Clostridia|o__Candidatus_Borkfalkiales|f__Candidatus_Borkfalkiaceae|g__Candidatus_Borkfalkia|s__Candidatus_Borkfalkia_ceftriaxoniphila|t__SGB14027	191	66900	106	0.433199	0.446694	3p		0.0301488	0.636364	33	5108
t__SGB15350	k__Bacteria|p__Firmicutes|c__Clostridia|o__Clostridia_unclassified|f__Clostridia_unclassified|g__Candidatus_Avimicrobium|s__Candidatus_Avimicrobium_caecorum|t__SGB15350	64	14436	213	0.463876	0.718194	youden	0.755526	0.0444743	0.2	60	20079
t__SGB14941	k__Bacteria|p__Firmicutes|c__Clostridia|o__Clostridia_unclassified|f__Clostridia_unclassified|g__Candidatus_Avimonas|s__Candidatus_Avimonas_narfia|t__SGB14941	46	5904	32	0.437198	0.382405	3p		0.0307692	0.833333	6	455
t__SGB63327	k__Bacteria|p__Firmicutes|c__Clostridia|o__Clostridia_unclassified|f__Clostridia_unclassified|g__Candidatus_Pararuminococcus|s__Candidatus_Pararuminococcus_gallinarum|t__SGB63327	111	20985	15	0.425609	0.486352	3p		0.0315789	1	1	95
t__SGB14975	k__Bacteria|p__Firmicutes|c__Clostridia|o__Clostridia_unclassified|f__Clostridia_unclassified|g__Candidatus_Pseudobutyricicoccus|s__Candidatus_Pseudobutyricicoccus_lothianensis|t__SGB14975	87	14848	38	0.481584	0.528028	3p		0.0310345	0.833333	12	580
t__SGB14953	k__Bacteria|p__Firmicutes|c__Clostridia|o__Clostridia_unclassified|f__Clostridia_unclassified|g__Candidatus_Woodwardibium|s__Candidatus_Woodwardibium_gallinarum|t__SGB14953	174	20890	42	0.423391	0.284063	3p		0.0302632	0.9	10	760
t__SGB14995	k__Bacteria|p__Firmicutes|c__Clostridia|o__Clostridia_unclassified|f__Clostridia_unclassified|g__Clostridia_unclassified|s__Clostridia_bacterium_UC5_1_1D1|t__SGB14995	184	46570	65	0.507534	0.29053	3p		0.0301612	0.882353	17	1923
t__SGB14895	k__Bacteria|p__Firmicutes|c__Clostridia|o__Clostridia_unclassified|f__Clostridia_unclassified|g__Clostridia_unclassified|s__Clostridia_bacterium_UC5_1_1E11|t__SGB14895	200	65652	98	0.284324	0.337434	5p	0.469725	0.0501122	0.576923	286	4011
t__SGB13977	k__Bacteria|p__Firmicutes|c__Clostridia|o__Clostridia_unclassified|f__Clostridia_unclassified|g__Clostridia_unclassified|s__Clostridia_bacterium|t__SGB13977	186	20287	29	0.384138	0.444066	3p		0.0308642	0	5	324
t__SGB13981	k__Bacteria|p__Firmicutes|c__Clostridia|o__Clostridia_unclassified|f__Clostridia_unclassified|g__Clostridia_unclassified|s__Clostridia_bacterium|t__SGB13981	196	42791	60	0.48191	0.271211	3p		0.0304838	0.769231	13	1509
t__SGB13982	k__Bacteria|p__Firmicutes|c__Clostridia|o__Clostridia_unclassified|f__Clostridia_unclassified|g__Clostridia_unclassified|s__Clostridia_bacterium|t__SGB13982	197	66681	130	0.417386	0.427733	5p	0.298626	0.0500067	0.83	100	7499
t__SGB13983	k__Bacteria|p__Firmicutes|c__Clostridia|o__Clostridia_unclassified|f__Clostridia_unclassified|g__Clostridia_unclassified|s__Clostridia_bacterium|t__SGB13983	183	54988	105	0.427831	0.247925	3p		0.0301848	0.692308	26	4870
t__SGB13997	k__Bacteria|p__Firmicutes|c__Clostridia|o__Clostridia_unclassified|f__Clostridia_unclassified|g__Clostridia_unclassified|s__Clostridia_bacterium|t__SGB13997	199	11592	24	0.24412	1.01014	3p		0.0330579	0	5	121
t__SGB14007	k__Bacteria|p__Firmicutes|c__Clostridia|o__Clostridia_unclassified|f__Clostridia_unclassified|g__Clostridia_unclassified|s__Clostridia_bacterium|t__SGB14007	200	25000	24	0.246423	0.660747	3p		0.0320856	0.333333	6	187
t__SGB14020	k__Bacteria|p__Firmicutes|c__Clostridia|o__Clostridia_unclassified|f__Clostridia_unclassified|g__Clostridia_unclassified|s__Clostridia_bacterium|t__SGB14020	136	16923	26	0.446545	0.428278	3p		0.0310345	0.6	5	290
t__SGB14022	k__Bacteria|p__Firmicutes|c__Clostridia|o__Clostridia_unclassified|f__Clostridia_unclassified|g__Clostridia_unclassified|s__Clostridia_bacterium|t__SGB14022	152	16800	39	0.445832	0.444082	5p	0.168576	0.0500835	0.83908	87	599
t__SGB14042	k__Bacteria|p__Firmicutes|c__Clostridia|o__Clostridia_unclassified|f__Clostridia_unclassified|g__Clostridia_unclassified|s__Clostridia_bacterium|t__SGB14042	197	49884	48	0.366344	0.111305	3p		0.0306122	0.727273	11	980
t__SGB14048	k__Bacteria|p__Firmicutes|c__Clostridia|o__Clostridia_unclassified|f__Clostridia_unclassified|g__Clostridia_unclassified|s__Clostridia_bacterium|t__SGB14048	187	12145	13	0.414821	0.350485	3p		0.0410959	0.333333	3	73
t__SGB14136	k__Bacteria|p__Firmicutes|c__Clostridia|o__Clostridia_unclassified|f__Clostridia_unclassified|g__Clostridia_unclassified|s__Clostridia_bacterium|t__SGB14136	198	36257	29	0.269433	0.467645	3p		0.0309859	0.285714	7	355
t__SGB14137	k__Bacteria|p__Firmicutes|c__Clostridia|o__Clostridia_unclassified|f__Clostridia_unclassified|g__Clostridia_unclassified|s__Clostridia_bacterium|t__SGB14137	181	63194	71	0.442049	0.422535	3p		0.0303448	0.837209	43	2175
t__SGB14150	k__Bacteria|p__Firmicutes|c__Clostridia|o__Clostridia_unclassified|f__Clostridia_unclassified|g__Clostridia_unclassified|s__Clostridia_bacterium|t__SGB14150	128	35120	59	0.412802	0.440568	3p		0.0303644	0.714286	14	1482
t__SGB14151	k__Bacteria|p__Firmicutes|c__Clostridia|o__Clostridia_unclassified|f__Clostridia_unclassified|g__Clostridia_unclassified|s__Clostridia_bacterium|t__SGB14151	155	31441	37	0.42638	0.197682	3p		0.0301954	0.8	10	563
t__SGB14182	k__Bacteria|p__Firmicutes|c__Clostridia|o__Clostridia_unclassified|f__Clostridia_unclassified|g__Clostridia_unclassified|s__Clostridia_bacterium|t__SGB14182	167	39361	59	0.480829	0.349689	3p		0.0304838	0.666667	12	1509
t__SGB14198	k__Bacteria|p__Firmicutes|c__Clostridia|o__Clostridia_unclassified|f__Clostridia_unclassified|g__Clostridia_unclassified|s__Clostridia_bacterium|t__SGB14198	98	11026	25	0.439013	0.447876	3p		0.0311284	0.4	5	257
t__SGB14205	k__Bacteria|p__Firmicutes|c__Clostridia|o__Clostridia_unclassified|f__Clostridia_unclassified|g__Clostridia_unclassified|s__Clostridia_bacterium|t__SGB14205	186	42821	53	0.435649	0.485197	3p		0.0307557	0.583333	12	1138
t__SGB14209	k__Bacteria|p__Firmicutes|c__Clostridia|o__Clostridia_unclassified|f__Clostridia_unclassified|g__Clostridia_unclassified|s__Clostridia_bacterium|t__SGB14209	200	66634	127	0.304691	0.521765	3p		0.0300435	0.268293	41	6890
t__SGB14215	k__Bacteria|p__Firmicutes|c__Clostridia|o__Clostridia_unclassified|f__Clostridia_unclassified|g__Clostridia_unclassified|s__Clostridia_bacterium|t__SGB14215	147	21593	49	0.301709	0.560315	3p		0.030888	0.294118	17	1036
t__SGB14223	k__Bacteria|p__Firmicutes|c__Clostridia|o__Clostridia_unclassified|f__Clostridia_unclassified|g__Clostridia_unclassified|s__Clostridia_bacterium|t__SGB14223	177	35789	33	0.342473	0.0337104	3p		0.0307692	0.666667	12	455
t__SGB14247	k__Bacteria|p__Firmicutes|c__Clostridia|o__Clostridia_unclassified|f__Clostridia_unclassified|g__Clostridia_unclassified|s__Clostridia_bacterium|t__SGB14247	184	50529	94	0.413692	0.478193	3p		0.0301877	0.583333	24	3942
t__SGB14250	k__Bacteria|p__Firmicutes|c__Clostridia|o__Clostridia_unclassified|f__Clostridia_unclassified|g__Clostridia_unclassified|s__Clostridia_bacterium|t__SGB14250	188	67610	115	0.414811	0.360359	3p		0.0300017	0.594595	37	5933
t__SGB14252	k__Bacteria|p__Firmicutes|c__Clostridia|o__Clostridia_unclassified|f__Clostridia_unclassified|g__Clostridia_unclassified|s__Clostridia_bacterium|t__SGB14252	185	65908	86	0.538599	0.6911	3p		0.0301205	0.2	20	2988
t__SGB14253	k__Bacteria|p__Firmicutes|c__Clostridia|o__Clostridia_unclassified|f__Clostridia_unclassified|g__Clostridia_unclassified|s__Clostridia_bacterium|t__SGB14253	165	61103	109	0.514208	0.626061	3p		0.0301063	0.304348	23	5082
t__SGB14263	k__Bacteria|p__Firmicutes|c__Clostridia|o__Clostridia_unclassified|f__Clostridia_unclassified|g__Clostridia_unclassified|s__Clostridia_bacterium|t__SGB14263	196	41761	79	0.36819	0.468833	3p		0.0299929	0.470588	17	2834
t__SGB14301	k__Bacteria|p__Firmicutes|c__Clostridia|o__Clostridia_unclassified|f__Clostridia_unclassified|g__Clostridia_unclassified|s__Clostridia_bacterium|t__SGB14301	200	40305	37	0.290724	0.125965	3p		0.0314815	0.913043	23	540
t__SGB14307	k__Bacteria|p__Firmicutes|c__Clostridia|o__Clostridia_unclassified|f__Clostridia_unclassified|g__Clostridia_unclassified|s__Clostridia_bacterium|t__SGB14307	131	14808	44	0.262315	0.44402	3p		0.0303738	0.727273	11	856
t__SGB14311	k__Bacteria|p__Firmicutes|c__Clostridia|o__Clostridia_unclassified|f__Clostridia_unclassified|g__Clostridia_unclassified|s__Clostridia_bacterium|t__SGB14311	199	34874	449	0.281642	0.710042	youden	0.894129	0.0230309	0.0828402	169	90270
t__SGB14845	k__Bacteria|p__Firmicutes|c__Clostridia|o__Clostridia_unclassified|f__Clostridia_unclassified|g__Clostridia_unclassified|s__Clostridia_bacterium|t__SGB14845	197	54672	90	0.376531	0.578209	3p		0.0302472	0.26087	23	3802
t__SGB14854	k__Bacteria|p__Firmicutes|c__Clostridia|o__Clostridia_unclassified|f__Clostridia_unclassified|g__Clostridia_unclassified|s__Clostridia_bacterium|t__SGB14854	193	53184	73	0.482515	0.475439	3p		0.0301358	0.764706	17	2356
t__SGB14861	k__Bacteria|p__Firmicutes|c__Clostridia|o__Clostridia_unclassified|f__Clostridia_unclassified|g__Clostridia_unclassified|s__Clostridia_bacterium|t__SGB14861	195	41995	1207	0.307766	0.615258	youden	0.910941	0.035005	0.0540541	888	668818
t__SGB14862	k__Bacteria|p__Firmicutes|c__Clostridia|o__Clostridia_unclassified|f__Clostridia_unclassified|g__Clostridia_unclassified|s__Clostridia_bacterium|t__SGB14862	196	35817	57	0.351253	0.276787	3p		0.0301811	0.916667	12	1491
t__SGB14863	k__Bacteria|p__Firmicutes|c__Clostridia|o__Clostridia_unclassified|f__Clostridia_unclassified|g__Clostridia_unclassified|s__Clostridia_bacterium|t__SGB14863	167	21843	32	0.419155	0.521034	3p		0.03125	0.714286	7	448
t__SGB14874	k__Bacteria|p__Firmicutes|c__Clostridia|o__Clostridia_unclassified|f__Clostridia_unclassified|g__Clostridia_unclassified|s__Clostridia_bacterium|t__SGB14874	130	12138	339	0.248136	0.289825	5p	0.372843	0.0500157	0.741445	263	50864
t__SGB14892	k__Bacteria|p__Firmicutes|c__Clostridia|o__Clostridia_unclassified|f__Clostridia_unclassified|g__Clostridia_unclassified|s__Clostridia_bacterium|t__SGB14892	195	61714	46	0.41234	0.442198	3p		0.0309156	0.730769	26	841
t__SGB14929	k__Bacteria|p__Firmicutes|c__Clostridia|o__Clostridia_unclassified|f__Clostridia_unclassified|g__Clostridia_unclassified|s__Clostridia_bacterium|t__SGB14929	137	10051	23	0.443776	0.322713	3p		0.0321101	0.25	4	218
t__SGB14932	k__Bacteria|p__Firmicutes|c__Clostridia|o__Clostridia_unclassified|f__Clostridia_unclassified|g__Clostridia_unclassified|s__Clostridia_bacterium|t__SGB14932	45	17500	87	0.45238	0.387534	3p		0.0302768	0.809524	21	3468
t__SGB14937	k__Bacteria|p__Firmicutes|c__Clostridia|o__Clostridia_unclassified|f__Clostridia_unclassified|g__Clostridia_unclassified|s__Clostridia_bacterium|t__SGB14937	199	72295	126	0.460234	0.423659	3p		0.0300435	0.628571	35	7356
t__SGB14952	k__Bacteria|p__Firmicutes|c__Clostridia|o__Clostridia_unclassified|f__Clostridia_unclassified|g__Clostridia_unclassified|s__Clostridia_bacterium|t__SGB14952	26	1847	13	0.267877	0.395882	3p		0.0428571	1	1	70
t__SGB14954	k__Bacteria|p__Firmicutes|c__Clostridia|o__Clostridia_unclassified|f__Clostridia_unclassified|g__Clostridia_unclassified|s__Clostridia_bacterium|t__SGB14954	172	53135	96	0.429792	0.326068	3p		0.0301291	0.666667	27	4182
t__SGB15370	k__Bacteria|p__Firmicutes|c__Clostridia|o__Clostridia_unclassified|f__Clostridia_unclassified|g__Clostridia_unclassified|s__Clostridia_bacterium|t__SGB15370	152	64322	145	0.526814	0.62414	3p		0.0300962	0.333333	30	9669
t__SGB15373	k__Bacteria|p__Firmicutes|c__Clostridia|o__Clostridia_unclassified|f__Clostridia_unclassified|g__Clostridia_unclassified|s__Clostridia_bacterium|t__SGB15373	142	34709	434	0.454253	0.639816	5p	0.663606	0.0500063	0.300429	233	87629
t__SGB15374	k__Bacteria|p__Firmicutes|c__Clostridia|o__Clostridia_unclassified|f__Clostridia_unclassified|g__Clostridia_unclassified|s__Clostridia_bacterium|t__SGB15374	195	42147	436	0.386244	0.695988	youden	0.773849	0.0448646	0.181287	171	87530
t__SGB15382	k__Bacteria|p__Firmicutes|c__Clostridia|o__Clostridia_unclassified|f__Clostridia_unclassified|g__Clostridia_unclassified|s__Clostridia_bacterium|t__SGB15382	184	64277	88	0.478847	0.56315	3p		0.0302516	0.5	26	3537
t__SGB15383	k__Bacteria|p__Firmicutes|c__Clostridia|o__Clostridia_unclassified|f__Clostridia_unclassified|g__Clostridia_unclassified|s__Clostridia_bacterium|t__SGB15383	101	19475	29	0.492821	0.565273	3p		0.0322581	0.75	4	310
t__SGB15385	k__Bacteria|p__Firmicutes|c__Clostridia|o__Clostridia_unclassified|f__Clostridia_unclassified|g__Clostridia_unclassified|s__Clostridia_bacterium|t__SGB15385	142	36241	100	0.431227	0.638435	3p		0.0300996	0.318182	22	4319
t__SGB15389	k__Bacteria|p__Firmicutes|c__Clostridia|o__Clostridia_unclassified|f__Clostridia_unclassified|g__Clostridia_unclassified|s__Clostridia_bacterium|t__SGB15389	166	35975	44	0.396306	0.523732	3p		0.0301275	0.545455	11	863
t__SGB15390	k__Bacteria|p__Firmicutes|c__Clostridia|o__Clostridia_unclassified|f__Clostridia_unclassified|g__Clostridia_unclassified|s__Clostridia_bacterium|t__SGB15390	198	43802	204	0.40068	0.601189	5p	0.463456	0.0500205	0.507692	65	19532
t__SGB15395	k__Bacteria|p__Firmicutes|c__Clostridia|o__Clostridia_unclassified|f__Clostridia_unclassified|g__Clostridia_unclassified|s__Clostridia_bacterium|t__SGB15395	130	45344	81	0.48528	0.521764	3p		0.0301225	0.636364	22	3021
t__SGB15403	k__Bacteria|p__Firmicutes|c__Clostridia|o__Clostridia_unclassified|f__Clostridia_unclassified|g__Clostridia_unclassified|s__Clostridia_bacterium|t__SGB15403	132	35097	51	0.482325	0.462273	3p		0.0307956	0.75	12	1169
t__SGB15413	k__Bacteria|p__Firmicutes|c__Clostridia|o__Clostridia_unclassified|f__Clostridia_unclassified|g__Clostridia_unclassified|s__Clostridia_bacterium|t__SGB15413	70	16859	35	0.486492	0.572918	3p		0.0310786	0.714286	7	547
t__SGB17347	k__Bacteria|p__Firmicutes|c__Clostridia|o__Clostridia_unclassified|f__Clostridia_unclassified|g__Clostridia_unclassified|s__Clostridia_bacterium|t__SGB17347	187	27026	19	0.417686	0.618328	3p		0.0322581	0.333333	6	155
t__SGB3573	k__Bacteria|p__Firmicutes|c__Clostridia|o__Clostridia_unclassified|f__Clostridia_unclassified|g__Clostridia_unclassified|s__Clostridia_bacterium|t__SGB3573	39	3430	13	0.39538	0.672146	3p		0.0422535	0	1	71
t__SGB3574	k__Bacteria|p__Firmicutes|c__Clostridia|o__Clostridia_unclassified|f__Clostridia_unclassified|g__Clostridia_unclassified|s__Clostridia_bacterium|t__SGB3574	89	38070	151	0.485493	0.293111	3p		0.0300425	0.878788	33	10585
t__SGB3940	k__Bacteria|p__Firmicutes|c__Clostridia|o__Clostridia_unclassified|f__Clostridia_unclassified|g__Clostridia_unclassified|s__Clostridia_bacterium|t__SGB3940	139	33436	64	0.480629	0.467003	3p		0.0304225	0.785714	14	1775
t__SGB3952	k__Bacteria|p__Firmicutes|c__Clostridia|o__Clostridia_unclassified|f__Clostridia_unclassified|g__Clostridia_unclassified|s__Clostridia_bacterium|t__SGB3952	42	10362	60	0.41762	0.360997	3p		0.0301837	0.914286	35	1524
t__SGB3957	k__Bacteria|p__Firmicutes|c__Clostridia|o__Clostridia_unclassified|f__Clostridia_unclassified|g__Clostridia_unclassified|s__Clostridia_bacterium|t__SGB3957	155	40998	380	0.473109	0.635443	youden	0.831949	0.0175405	0.15051	392	67444
t__SGB3961	k__Bacteria|p__Firmicutes|c__Clostridia|o__Clostridia_unclassified|f__Clostridia_unclassified|g__Clostridia_unclassified|s__Clostridia_bacterium|t__SGB3961	161	22867	28	0.462971	0.179867	3p		0.0304878	1	5	328
t__SGB3988	k__Bacteria|p__Firmicutes|c__Clostridia|o__Clostridia_unclassified|f__Clostridia_unclassified|g__Clostridia_unclassified|s__Clostridia_bacterium|t__SGB3988	26	7408	53	0.350939	0.473405	3p		0.030303	0.7	10	1188
t__SGB3989	k__Bacteria|p__Firmicutes|c__Clostridia|o__Clostridia_unclassified|f__Clostridia_unclassified|g__Clostridia_unclassified|s__Clostridia_bacterium|t__SGB3989	155	45451	134	0.440128	0.505611	3p		0.0300231	0.589744	39	7361
t__SGB3991	k__Bacteria|p__Firmicutes|c__Clostridia|o__Clostridia_unclassified|f__Clostridia_unclassified|g__Clostridia_unclassified|s__Clostridia_bacterium|t__SGB3991	157	27483	43	0.467002	0.404955	3p		0.0307329	0.727273	11	846
t__SGB3992	k__Bacteria|p__Firmicutes|c__Clostridia|o__Clostridia_unclassified|f__Clostridia_unclassified|g__Clostridia_unclassified|s__Clostridia_bacterium|t__SGB3992	200	43498	56	0.339593	0.197996	5p	0.0379004	0.0504018	0.971429	70	1369
t__SGB4133	k__Bacteria|p__Firmicutes|c__Clostridia|o__Clostridia_unclassified|f__Clostridia_unclassified|g__Clostridia_unclassified|s__Clostridia_bacterium|t__SGB4133	177	45225	42	0.51005	0.455051	3p		0.0307898	0.90625	32	747
t__SGB4155	k__Bacteria|p__Firmicutes|c__Clostridia|o__Clostridia_unclassified|f__Clostridia_unclassified|g__Clostridia_unclassified|s__Clostridia_bacterium|t__SGB4155	130	20759	31	0.497124	0.475662	3p		0.030137	1	5	365
t__SGB4335	k__Bacteria|p__Firmicutes|c__Clostridia|o__Clostridia_unclassified|f__Clostridia_unclassified|g__Clostridia_unclassified|s__Clostridia_bacterium|t__SGB4335	200	27703	123	0.200284	0.0827941	3p		0.0300436	0.682927	41	6657
t__SGB4342	k__Bacteria|p__Firmicutes|c__Clostridia|o__Clostridia_unclassified|f__Clostridia_unclassified|g__Clostridia_unclassified|s__Clostridia_bacterium|t__SGB4342	172	11212	23	0.392813	0.417961	3p		0.0316742	0.666667	3	221
t__SGB4394	k__Bacteria|p__Firmicutes|c__Clostridia|o__Clostridia_unclassified|f__Clostridia_unclassified|g__Clostridia_unclassified|s__Clostridia_bacterium|t__SGB4394	114	30521	117	0.350517	0.517908	3p		0.0299952	0.391304	23	6201
t__SGB4435	k__Bacteria|p__Firmicutes|c__Clostridia|o__Clostridia_unclassified|f__Clostridia_unclassified|g__Clostridia_unclassified|s__Clostridia_bacterium|t__SGB4435	138	66411	47	0.509069	0.340064	3p		0.0303384	0.708333	24	857
t__SGB47307	k__Bacteria|p__Firmicutes|c__Clostridia|o__Clostridia_unclassified|f__Clostridia_unclassified|g__Clostridia_unclassified|s__Clostridia_bacterium|t__SGB47307	124	11848	23	0.265365	0.631172	3p		0.0335196	0.2	5	179
t__SGB47381	k__Bacteria|p__Firmicutes|c__Clostridia|o__Clostridia_unclassified|f__Clostridia_unclassified|g__Clostridia_unclassified|s__Clostridia_bacterium|t__SGB47381	172	13115	19	0.37127	0.35699	3p		0.0340136	0.6	5	147
t__SGB5180	k__Bacteria|p__Firmicutes|c__Clostridia|o__Clostridia_unclassified|f__Clostridia_unclassified|g__Clostridia_unclassified|s__Clostridia_bacterium|t__SGB5180	20	4255	39	0.313839	0.554871	3p		0.0313076	0.5	4	543
t__SGB5184	k__Bacteria|p__Firmicutes|c__Clostridia|o__Clostridia_unclassified|f__Clostridia_unclassified|g__Clostridia_unclassified|s__Clostridia_bacterium|t__SGB5184	167	53149	102	0.451433	0.358075	3p		0.0301017	0.655172	29	4817
t__SGB5197	k__Bacteria|p__Firmicutes|c__Clostridia|o__Clostridia_unclassified|f__Clostridia_unclassified|g__Clostridia_unclassified|s__Clostridia_bacterium|t__SGB5197	37	5232	18	0.396619	0.286406	3p		0.031746	1	4	126
t__SGB53490	k__Bacteria|p__Firmicutes|c__Clostridia|o__Clostridia_unclassified|f__Clostridia_unclassified|g__Clostridia_unclassified|s__Clostridia_bacterium|t__SGB53490	122	12936	16	0.44094	0.458256	3p		0.03	0.6	5	100
t__SGB53497	k__Bacteria|p__Firmicutes|c__Clostridia|o__Clostridia_unclassified|f__Clostridia_unclassified|g__Clostridia_unclassified|s__Clostridia_bacterium|t__SGB53497	165	41486	43	0.400585	0.17287	3p		0.0302663	0.9	10	826
t__SGB53517	k__Bacteria|p__Firmicutes|c__Clostridia|o__Clostridia_unclassified|f__Clostridia_unclassified|g__Clostridia_unclassified|s__Clostridia_bacterium|t__SGB53517	30	7464	44	0.36866	0.608314	3p		0.0300231	0.777778	9	866
t__SGB6077	k__Bacteria|p__Firmicutes|c__Clostridia|o__Clostridia_unclassified|f__Clostridia_unclassified|g__Clostridia_unclassified|s__Clostridia_bacterium|t__SGB6077	199	30833	22	0.19669	0.39774	3p		0.032967	0.75	4	182
t__SGB6289	k__Bacteria|p__Firmicutes|c__Clostridia|o__Clostridia_unclassified|f__Clostridia_unclassified|g__Clostridia_unclassified|s__Clostridia_bacterium|t__SGB6289	198	22308	53	0.239368	0.468883	3p		0.0301984	0.357143	14	1159
t__SGB6308	k__Bacteria|p__Firmicutes|c__Clostridia|o__Clostridia_unclassified|f__Clostridia_unclassified|g__Clostridia_unclassified|s__Clostridia_bacterium|t__SGB6308	169	14594	239	0.243774	0.447111	youden	0.782082	0.0280447	0.189873	158	24354
t__SGB6328	k__Bacteria|p__Firmicutes|c__Clostridia|o__Clostridia_unclassified|f__Clostridia_unclassified|g__Clostridia_unclassified|s__Clostridia_bacterium|t__SGB6328	190	35654	80	0.331129	0.352035	3p		0.0302013	0.421053	19	2682
t__SGB6334	k__Bacteria|p__Firmicutes|c__Clostridia|o__Clostridia_unclassified|f__Clostridia_unclassified|g__Clostridia_unclassified|s__Clostridia_bacterium|t__SGB6334	127	32836	50	0.409514	0.341599	3p		0.0304428	0.820513	39	1084
t__SGB6346	k__Bacteria|p__Firmicutes|c__Clostridia|o__Clostridia_unclassified|f__Clostridia_unclassified|g__Clostridia_unclassified|s__Clostridia_bacterium|t__SGB6346	197	24000	70	0.204214	0.500593	5p	0.806751	0.0501792	0.292683	123	1953
t__SGB6370	k__Bacteria|p__Firmicutes|c__Clostridia|o__Clostridia_unclassified|f__Clostridia_unclassified|g__Clostridia_unclassified|s__Clostridia_bacterium|t__SGB6370	117	14781	58	0.341648	0.3161	3p		0.03	0.454545	22	1500
t__SGB6378	k__Bacteria|p__Firmicutes|c__Clostridia|o__Clostridia_unclassified|f__Clostridia_unclassified|g__Clostridia_unclassified|s__Clostridia_bacterium|t__SGB6378	173	30667	52	0.371506	0.414388	3p		0.030782	0.652174	23	1202
t__SGB14844	k__Bacteria|p__Firmicutes|c__Clostridia|o__Clostridia_unclassified|f__Clostridia_unclassified|g__Clostridia_unclassified|s__Clostridia_unclassified_SGB14844|t__SGB14844	193	59972	153	0.426841	0.524379	3p		0.0300449	0.363636	44	10684
t__SGB14951	k__Bacteria|p__Firmicutes|c__Clostridia|o__Clostridia_unclassified|f__Clostridia_unclassified|g__Clostridia_unclassified|s__Clostridia_unclassified_SGB14951|t__SGB14951	21	1062	9	0.389831						0	34
t__SGB15402	k__Bacteria|p__Firmicutes|c__Clostridia|o__Clostridia_unclassified|f__Clostridia_unclassified|g__Clostridia_unclassified|s__Clostridia_unclassified_SGB15402|t__SGB15402	78	8722	18	0.40215	0.599626	3p		0.0352113		0	142
t__SGB4121	k__Bacteria|p__Firmicutes|c__Clostridia|o__Clostridia_unclassified|f__Clostridia_unclassified|g__Clostridia_unclassified|s__Clostridia_unclassified_SGB4121|t__SGB4121	147	33420	406	0.492905	0.398589	5p	0.686337	0.0500097	0.39	100	77325
t__SGB4367	k__Bacteria|p__Firmicutes|c__Clostridia|o__Clostridia_unclassified|f__Clostridia_unclassified|g__Clostridia_unclassified|s__Clostridia_unclassified_SGB4367|t__SGB4367	120	14951	554	0.131005	0.226345	youden	0.982865	0.00941263	0.00772201	518	141512
t__SGB4447	k__Bacteria|p__Firmicutes|c__Clostridia|o__Clostridia_unclassified|f__Clostridia_unclassified|g__Clostridia_unclassified|s__Clostridia_unclassified_SGB4447|t__SGB4447	190	28803	264	0.334198	0.315677	5p	0.846857	0.0500062	0.12381	105	32116
t__SGB6276	k__Bacteria|p__Firmicutes|c__Clostridia|o__Clostridia_unclassified|f__Clostridia_unclassified|g__Clostridia_unclassified|s__Clostridia_unclassified_SGB6276|t__SGB6276	192	29330	476	0.29139	0.306989	youden	0.874245	0.0345266	0.0912281	285	103051
t__SGB6293	k__Bacteria|p__Firmicutes|c__Clostridia|o__Clostridia_unclassified|f__Clostridia_unclassified|g__Clostridia_unclassified|s__Clostridia_unclassified_SGB6293|t__SGB6293	198	46948	94	0.286054	0.361661	3p		0.0301251	0.344828	29	3917
t__SGB6317	k__Bacteria|p__Firmicutes|c__Clostridia|o__Clostridia_unclassified|f__Clostridia_unclassified|g__Clostridia_unclassified|s__Clostridia_unclassified_SGB6317|t__SGB6317	174	26849	236	0.26262	0.180297	5p	0.768938	0.0500336	0.190987	466	25303
t__SGB6344	k__Bacteria|p__Firmicutes|c__Clostridia|o__Clostridia_unclassified|f__Clostridia_unclassified|g__Clostridia_unclassified|s__Clostridia_unclassified_SGB6344|t__SGB6344	128	11605	20	0.447255	0.20525	3p		0.030303	0.875	8	165
t__SGB6369	k__Bacteria|p__Firmicutes|c__Clostridia|o__Clostridia_unclassified|f__Clostridia_unclassified|g__Clostridia_unclassified|s__Clostridia_unclassified_SGB6369|t__SGB6369	127	15995	48	0.246337	0.437982	3p		0.0308151	0.619048	21	1006
t__SGB6371	k__Bacteria|p__Firmicutes|c__Clostridia|o__Clostridia_unclassified|f__Clostridia_unclassified|g__Clostridia_unclassified|s__Clostridia_unclassified_SGB6371|t__SGB6371	99	13531	61	0.222245	0.585772	3p		0.030191	0.235294	17	1623
t__SGB6385	k__Bacteria|p__Firmicutes|c__Clostridia|o__Clostridia_unclassified|f__Clostridia_unclassified|g__Clostridia_unclassified|s__Clostridia_unclassified_SGB6385|t__SGB6385	191	14106	46	0.243589	0.399312	3p		0.0307329	0.571429	7	846
t__SGB66170	k__Bacteria|p__Firmicutes|c__Clostridia|o__Clostridia_unclassified|f__Clostridia_unclassified|g__Clostridia_unclassified|s__Clostridia_unclassified_SGB66170|t__SGB66170	104	14237	21	0.427147	0.537848	3p		0.0337079	1	4	178
t__SGB3959	k__Bacteria|p__Firmicutes|c__Clostridia|o__Clostridia_unclassified|f__Clostridia_unclassified|g__GGB2977|s__GGB2977_SGB3959|t__SGB3959	113	9696	22	0.451873	0.629306	3p		0.0344828	1	1	174
t__SGB3962	k__Bacteria|p__Firmicutes|c__Clostridia|o__Clostridia_unclassified|f__Clostridia_unclassified|g__GGB2980|s__GGB2980_SGB3962|t__SGB3962	134	34732	52	0.481434	0.507332	3p		0.0304878	0.714286	14	1148
t__SGB3996	k__Bacteria|p__Firmicutes|c__Clostridia|o__Clostridia_unclassified|f__Clostridia_unclassified|g__GGB3005|s__GGB3005_SGB3996|t__SGB3996	194	37883	167	0.409319	0.353712	5p	0.746549	0.0500615	0.411765	51	13004
t__SGB4327_group	k__Bacteria|p__Firmicutes|c__Clostridia|o__Clostridia_unclassified|f__Clostridia_unclassified|g__GGB3277|s__GGB3277_SGB4327|t__SGB4327;k__Bacteria|p__Cyanobacteria|c__Cyanobacteria_unclassified|o__Synechococcales|f__Synechococcaceae|g__Synechococcus|s__Synechococcus_SGB47446|t__SGB47446	200	23369	437	0.167432	0.0631547	5p	0.813693	0.0499994	0.4	180	86621
t__SGB4328	k__Bacteria|p__Firmicutes|c__Clostridia|o__Clostridia_unclassified|f__Clostridia_unclassified|g__GGB3278|s__GGB3278_SGB4328|t__SGB4328	200	16369	364	0.173832	0.131373	5p	0.9015	0.0500108	0.0626506	415	60227
t__SGB4348	k__Bacteria|p__Firmicutes|c__Clostridia|o__Clostridia_unclassified|f__Clostridia_unclassified|g__GGB3293|s__GGB3293_SGB4348|t__SGB4348	154	10062	650	0.0827002	0.151632	youden	0.922358	0.0203168	0.0573248	314	197472
t__SGB6267	k__Bacteria|p__Firmicutes|c__Clostridia|o__Clostridia_unclassified|f__Clostridia_unclassified|g__GGB4546|s__GGB4546_SGB6267|t__SGB6267	197	18161	18	0.271268	0.585141	3p		0.0357143	0.166667	6	140
t__SGB6305	k__Bacteria|p__Firmicutes|c__Clostridia|o__Clostridia_unclassified|f__Clostridia_unclassified|g__GGB4566|s__GGB4566_SGB6305|t__SGB6305	143	20564	212	0.409751	0.336858	5p	0.452572	0.0500292	0.725664	113	20568
t__SGB6312	k__Bacteria|p__Firmicutes|c__Clostridia|o__Clostridia_unclassified|f__Clostridia_unclassified|g__GGB4569|s__GGB4569_SGB6312|t__SGB6312	142	22521	65	0.194443	0.317048	3p		0.030095	0.533333	15	1894
t__SGB6329	k__Bacteria|p__Firmicutes|c__Clostridia|o__Clostridia_unclassified|f__Clostridia_unclassified|g__GGB4579|s__GGB4579_SGB6329|t__SGB6329	196	20957	47	0.31917	0.255943	3p		0.0303347	0.352941	17	956
t__SGB6340	k__Bacteria|p__Firmicutes|c__Clostridia|o__Clostridia_unclassified|f__Clostridia_unclassified|g__GGB4585|s__GGB4585_SGB6340|t__SGB6340	162	12509	302	0.29723	0.57401	youden	0.872156	0.0142076	0.113636	220	41316
t__SGB6347	k__Bacteria|p__Firmicutes|c__Clostridia|o__Clostridia_unclassified|f__Clostridia_unclassified|g__GGB4588|s__GGB4588_SGB6347|t__SGB6347	199	34414	134	0.308845	0.528388	5p	0.378315	0.0500839	0.60479	167	7747
t__SGB6358	k__Bacteria|p__Firmicutes|c__Clostridia|o__Clostridia_unclassified|f__Clostridia_unclassified|g__GGB4596|s__GGB4596_SGB6358|t__SGB6358	200	40855	113	0.284101	0.2907	3p		0.0301375	0.566667	30	5674
t__SGB6360	k__Bacteria|p__Firmicutes|c__Clostridia|o__Clostridia_unclassified|f__Clostridia_unclassified|g__GGB4598|s__GGB4598_SGB6360|t__SGB6360	184	10508	21	0.325512	0.189986	3p		0.0310559	0.714286	7	161
t__SGB6362	k__Bacteria|p__Firmicutes|c__Clostridia|o__Clostridia_unclassified|f__Clostridia_unclassified|g__GGB4599|s__GGB4599_SGB6362|t__SGB6362	165	12863	230	0.255136	0.560727	youden	0.852694	0.0434103	0.103896	154	24326
t__SGB6367	k__Bacteria|p__Firmicutes|c__Clostridia|o__Clostridia_unclassified|f__Clostridia_unclassified|g__GGB4603|s__GGB4603_SGB6367|t__SGB6367	173	37215	98	0.329922	0.485362	3p		0.0300188	0.461538	26	4264
t__SGB14014	k__Bacteria|p__Firmicutes|c__Clostridia|o__Clostridia_unclassified|f__Clostridia_unclassified|g__GGB9086|s__GGB9086_SGB14014|t__SGB14014	188	31415	16	0.317846	0.630489	3p		0.0366972	0	2	109
t__SGB14114	k__Bacteria|p__Firmicutes|c__Clostridia|o__Clostridia_unclassified|f__Clostridia_unclassified|g__GGB9176|s__GGB9176_SGB14114|t__SGB14114	200	28249	272	0.234338	0.354687	5p	0.793699	0.0500145	0.198113	106	27572
t__SGB14181	k__Bacteria|p__Firmicutes|c__Clostridia|o__Clostridia_unclassified|f__Clostridia_unclassified|g__GGB9239|s__GGB9239_SGB14181|t__SGB14181	151	5385	12	0.418106	0.303881	3p		0.0350877	1	1	57
t__SGB14230	k__Bacteria|p__Firmicutes|c__Clostridia|o__Clostridia_unclassified|f__Clostridia_unclassified|g__GGB9278|s__GGB9278_SGB14230|t__SGB14230	200	29985	49	0.179925	0.175525	3p		0.0302376	0.444444	18	926
t__SGB14306	k__Bacteria|p__Firmicutes|c__Clostridia|o__Clostridia_unclassified|f__Clostridia_unclassified|g__GGB9342|s__GGB9342_SGB14306|t__SGB14306	200	26860	517	0.2519	0.45461	youden	0.899326	0.00976483	0.0909091	198	120125
t__SGB14317	k__Bacteria|p__Firmicutes|c__Clostridia|o__Clostridia_unclassified|f__Clostridia_unclassified|g__GGB9350|s__GGB9350_SGB14317|t__SGB14317	197	45332	105	0.358007	0.189364	3p		0.0301927	0.5	28	4670
t__SGB14891	k__Bacteria|p__Firmicutes|c__Clostridia|o__Clostridia_unclassified|f__Clostridia_unclassified|g__GGB9494|s__GGB9494_SGB14891|t__SGB14891	168	24677	25	0.474169	0.53706	3p		0.03125	1	4	192
t__SGB14921	k__Bacteria|p__Firmicutes|c__Clostridia|o__Clostridia_unclassified|f__Clostridia_unclassified|g__GGB9522|s__GGB9522_SGB14921|t__SGB14921	35	12930	67	0.425655	0.48912	3p		0.0304543	0.5	10	2003
t__SGB14958	k__Bacteria|p__Firmicutes|c__Clostridia|o__Clostridia_unclassified|f__Clostridia_unclassified|g__GGB9551|s__GGB9551_SGB14958|t__SGB14958	39	7445	39	0.416669	0.382554	3p		0.0304414	0.857143	7	657
t__SGB15368	k__Bacteria|p__Firmicutes|c__Clostridia|o__Clostridia_unclassified|f__Clostridia_unclassified|g__GGB9758|s__GGB9758_SGB15368|t__SGB15368	200	31757	887	0.155357	0.272768	youden	0.981247	0.00105359	0.0176991	678	358772
t__SGB15410	k__Bacteria|p__Firmicutes|c__Clostridia|o__Clostridia_unclassified|f__Clostridia_unclassified|g__GGB9787|s__GGB9787_SGB15410|t__SGB15410	40	5959	20	0.447793	0.625449	3p		0.030303	1	2	165
t__SGB14123	k__Bacteria|p__Firmicutes|c__Clostridia|o__Clostridiales|f__Christensenellaceae|g__Christensenellaceae_unclassified|s__Christensenellaceae_bacterium|t__SGB14123	200	48140	64	0.319371	0.086406	5p	0.0354756	0.0503876	0.942529	87	1806
t__SGB14127	k__Bacteria|p__Firmicutes|c__Clostridia|o__Clostridiales|f__Christensenellaceae|g__Christensenellaceae_unclassified|s__Christensenellaceae_bacterium|t__SGB14127	50	9365	18	0.446189	0.570924	3p		0.0310078	0	1	129
t__SGB14128	k__Bacteria|p__Firmicutes|c__Clostridia|o__Clostridiales|f__Christensenellaceae|g__Christensenellaceae_unclassified|s__Christensenellaceae_bacterium|t__SGB14128	52	14401	58	0.439111	0.576769	3p		0.0305677	0.642857	14	1374
t__SGB3813	k__Bacteria|p__Firmicutes|c__Clostridia|o__Clostridiales|f__Christensenellaceae|g__Christensenellaceae_unclassified|s__Christensenellaceae_bacterium|t__SGB3813	23	1415	10	0.329117						1	39
t__SGB14990	k__Bacteria|p__Firmicutes|c__Clostridia|o__Clostridiales|f__Clostridiaceae|g__Butyricicoccus|s__Butyricicoccus_SGB14990|t__SGB14990	120	24448	76	0.403154	0.622965	3p		0.0302041	0.151515	33	2450
t__SGB14991	k__Bacteria|p__Firmicutes|c__Clostridia|o__Clostridiales|f__Clostridiaceae|g__Butyricicoccus|s__Butyricicoccus_sp_AM29_23AC|t__SGB14991	160	23267	378	0.345684	0.642849	5p	0.824496	0.050007	0.134328	134	64251
t__SGB4768	k__Bacteria|p__Firmicutes|c__Clostridia|o__Clostridiales|f__Clostridiaceae|g__Clostridiaceae_unclassified|s__Clostridiaceae_bacterium_OM08_6BH|t__SGB4768	160	46468	324	0.537949	0.612253	youden	0.396346	0.0480981	0.555556	81	47216
t__SGB4269	k__Bacteria|p__Firmicutes|c__Clostridia|o__Clostridiales|f__Clostridiaceae|g__Clostridiaceae_unclassified|s__Clostridiaceae_bacterium|t__SGB4269	200	35618	1373	0.332467	0.554541	youden	0.731065	0.0461259	0.222809	947	874129
t__SGB4629	k__Bacteria|p__Firmicutes|c__Clostridia|o__Clostridiales|f__Clostridiaceae|g__Clostridiaceae_unclassified|s__Clostridiaceae_bacterium|t__SGB4629	200	49467	57	0.488975	0.33889	5p	0.186868	0.0503096	0.886792	106	1292
t__SGB4721	k__Bacteria|p__Firmicutes|c__Clostridia|o__Clostridiales|f__Clostridiaceae|g__Clostridiaceae_unclassified|s__Clostridiaceae_bacterium|t__SGB4721	188	37662	459	0.442561	0.491471	5p	0.812683	0.050005	0.209945	181	99910
t__SGB4770	k__Bacteria|p__Firmicutes|c__Clostridia|o__Clostridiales|f__Clostridiaceae|g__Clostridiaceae_unclassified|s__Clostridiaceae_bacterium|t__SGB4770	113	34147	71	0.542517	0.668084	3p		0.0302326	0.428571	7	2150
t__SGB6153	k__Bacteria|p__Firmicutes|c__Clostridia|o__Clostridiales|f__Clostridiaceae|g__Clostridiaceae_unclassified|s__Clostridiaceae_bacterium|t__SGB6153	94	7205	24	0.378042	0.275681	3p		0.0343137	1	5	204
t__SGB4769	k__Bacteria|p__Firmicutes|c__Clostridia|o__Clostridiales|f__Clostridiaceae|g__Clostridiaceae_unclassified|s__Clostridiaceae_unclassified_SGB4769|t__SGB4769	61	25333	120	0.473346	0.517591	3p		0.0298732	0.771429	35	5992
t__SGB6179	k__Bacteria|p__Firmicutes|c__Clostridia|o__Clostridiales|f__Clostridiaceae|g__Clostridium|s__Clostridium_SGB6179|t__SGB6179	170	29912	151	0.39705	0.315172	3p		0.0300588	0.971429	35	10546
t__SGB6178	k__Bacteria|p__Firmicutes|c__Clostridia|o__Clostridiales|f__Clostridiaceae|g__Clostridium|s__Clostridium_disporicum|t__SGB6178	149	34651	121	0.397103	0.220829	5p	0.018893	0.0500369	0.965517	58	6775
t__SGB4705	k__Bacteria|p__Firmicutes|c__Clostridia|o__Clostridiales|f__Clostridiaceae|g__Clostridium|s__Clostridium_fessum|t__SGB4705	163	26442	1131	0.339517	0.594375	5p	0.641643	0.0500012	0.333333	513	598926
t__SGB6187	k__Bacteria|p__Firmicutes|c__Clostridia|o__Clostridiales|f__Clostridiaceae|g__Clostridium|s__Clostridium_paraputrificum|t__SGB6187	194	38560	38	0.364288	0.1732	3p		0.0310559	1	4	644
t__SGB6191	k__Bacteria|p__Firmicutes|c__Clostridia|o__Clostridiales|f__Clostridiaceae|g__Clostridium|s__Clostridium_perfringens|t__SGB6191	200	44155	58	0.325564	0.407529	3p		0.0305648	0.375	8	1505
t__SGB15154	k__Bacteria|p__Firmicutes|c__Clostridia|o__Clostridiales|f__Clostridiaceae|g__Clostridium|s__Clostridium_phoceensis|t__SGB15154	179	26246	650	0.444733	0.519889	5p	0.385963	0.0500035	0.584071	226	198226
t__SGB5111	k__Bacteria|p__Firmicutes|c__Clostridia|o__Clostridiales|f__Clostridiaceae|g__Clostridium|s__Clostridium_sp_AF15_49|t__SGB5111	129	6895	659	0.147764	0.620347	youden	0.924877	0.0102768	0.0648464	293	196948
t__SGB4714	k__Bacteria|p__Firmicutes|c__Clostridia|o__Clostridiales|f__Clostridiaceae|g__Clostridium|s__Clostridium_sp_AF20_17LB|t__SGB4714	167	28434	471	0.397189	0.51279	5p	0.5237	0.0500025	0.454545	187	101735
t__SGB4712	k__Bacteria|p__Firmicutes|c__Clostridia|o__Clostridiales|f__Clostridiaceae|g__Clostridium|s__Clostridium_sp_AF27_2AA|t__SGB4712	82	13333	174	0.371302	0.385452	youden	0.66585	0.0390676	0.295082	61	13771
t__SGB4914	k__Bacteria|p__Firmicutes|c__Clostridia|o__Clostridiales|f__Clostridiaceae|g__Clostridium|s__Clostridium_sp_AF34_10BH|t__SGB4914	96	8779	1423	0.176419	0.648111	youden	0.725588	0.0194369	0.254975	804	925198
t__SGB4659	k__Bacteria|p__Firmicutes|c__Clostridia|o__Clostridiales|f__Clostridiaceae|g__Clostridium|s__Clostridium_sp_AF34_13|t__SGB4659	199	24310	358	0.348666	0.356561	5p	0.791445	0.0500059	0.218579	183	59093
t__SGB4644	k__Bacteria|p__Firmicutes|c__Clostridia|o__Clostridiales|f__Clostridiaceae|g__Clostridium|s__Clostridium_sp_AF36_4|t__SGB4644	200	37033	1060	0.27653	0.383199	youden	0.93645	0.0169703	0.0465793	687	519378
t__SGB4749	k__Bacteria|p__Firmicutes|c__Clostridia|o__Clostridiales|f__Clostridiaceae|g__Clostridium|s__Clostridium_sp_AM22_11AC|t__SGB4749	133	13206	771	0.334293	0.591163	5p	0.386882	0.0499962	0.58427	445	278041
t__SGB4711	k__Bacteria|p__Firmicutes|c__Clostridia|o__Clostridiales|f__Clostridiaceae|g__Clostridium|s__Clostridium_sp_AM33_3|t__SGB4711	127	40088	275	0.512837	0.601538	5p	0.339889	0.050015	0.69697	66	33410
t__SGB4652	k__Bacteria|p__Firmicutes|c__Clostridia|o__Clostridiales|f__Clostridiaceae|g__Clostridium|s__Clostridium_sp_AM49_4BH|t__SGB4652	200	31599	736	0.306358	0.579549	5p	0.786863	0.050002	0.208469	307	247730
t__SGB4753	k__Bacteria|p__Firmicutes|c__Clostridia|o__Clostridiales|f__Clostridiaceae|g__Clostridium|s__Clostridium_sp_AT4|t__SGB4753	199	34910	221	0.347163	0.401425	5p	0.327972	0.0500174	0.68254	63	23032
t__SGB6174_group	k__Bacteria|p__Firmicutes|c__Clostridia|o__Clostridiales|f__Clostridiaceae|g__Clostridium|s__Clostridium_sp_NSJ_42|t__SGB6174;k__Bacteria|p__Firmicutes|c__Clostridia|o__Clostridiales|f__Clostridiaceae|g__Clostridium|s__Clostridium_SGB6173|t__SGB6173	190	49198	162	0.458724	0.151601	3p		0.0300629	0.852941	34	12241
t__SGB4655	k__Bacteria|p__Firmicutes|c__Clostridia|o__Clostridiales|f__Clostridiaceae|g__Clostridium|s__Clostridium_sp_OM07_10AC|t__SGB4655	185	27985	139	0.287258	0.50124	3p		0.030013	0.5	48	8463
t__SGB4643	k__Bacteria|p__Firmicutes|c__Clostridia|o__Clostridiales|f__Clostridiaceae|g__GGB3478|s__GGB3478_SGB4643|t__SGB4643	200	53069	279	0.340387	0.483345	5p	0.581606	0.0500186	0.412371	97	34947
t__SGB4658	k__Bacteria|p__Firmicutes|c__Clostridia|o__Clostridiales|f__Clostridiaceae|g__GGB3486|s__GGB3486_SGB4658|t__SGB4658	200	25041	185	0.372377	0.554588	5p	0.806276	0.0500096	0.176991	113	15677
t__SGB14980_group	k__Bacteria|p__Firmicutes|c__Clostridia|o__Clostridiales|f__Clostridiaceae|g__GGB9568|s__GGB9568_SGB14980|t__SGB14980;k__Bacteria|p__Cyanobacteria|c__Cyanobacteria_unclassified|o__Synechococcales|f__Prochloraceae|g__Prochlorococcus|s__Prochlorococcus_SGB53762|t__SGB53762	199	69226	133	0.321273	0.561814	5p	0.823016	0.05	0.148649	148	8120
t__SGB14987	k__Bacteria|p__Firmicutes|c__Clostridia|o__Clostridiales|f__Clostridiaceae|g__GGB9574|s__GGB9574_SGB14987|t__SGB14987	196	31076	27	0.400023	0.408194	3p		0.0318471	0.75	4	314
t__SGB14996	k__Bacteria|p__Firmicutes|c__Clostridia|o__Clostridiales|f__Clostridiaceae|g__GGB9580|s__GGB9580_SGB14996|t__SGB14996	166	19182	21	0.412371	0.548269	3p		0.031746	0.6	5	189
t__SGB14998	k__Bacteria|p__Firmicutes|c__Clostridia|o__Clostridiales|f__Clostridiaceae|g__GGB9580|s__GGB9580_SGB14998|t__SGB14998	164	17029	18	0.383353	0.569864	3p		0.0300752	1	3	133
t__SGB4741	k__Bacteria|p__Firmicutes|c__Clostridia|o__Clostridiales|f__Clostridiaceae|g__Hungatella|s__Hungatella_hathewayi|t__SGB4741	200	49682	95	0.345198	0.283377	3p		0.0301117	0.823529	17	4118
t__SGB4742	k__Bacteria|p__Firmicutes|c__Clostridia|o__Clostridiales|f__Clostridiaceae|g__Hungatella|s__Hungatella_hathewayi|t__SGB4742	198	56279	129	0.305078	0.330328	3p		0.0301134	0.611111	36	7671
t__SGB3970	k__Bacteria|p__Firmicutes|c__Clostridia|o__Clostridiales|f__Clostridiales_Family_XIII_Incertae_Sedis|g__Emergencia|s__Emergencia_timonensis|t__SGB3970	200	27170	32	0.327737	0.0852819	3p		0.0315315	1	2	444
t__SGB3922	k__Bacteria|p__Firmicutes|c__Clostridia|o__Clostridiales|f__Clostridiales_Family_XIII_Incertae_Sedis|g__Mogibacterium|s__Mogibacterium_diversum|t__SGB3922	121	24732	20	0.433958	0.586463	3p		0.0328947	1	1	152
t__SGB5068	k__Bacteria|p__Firmicutes|c__Clostridia|o__Clostridiales|f__Clostridiales_unclassified|g__Clostridiales_unclassified|s__Bacteroides_pectinophilus|t__SGB5068	199	70854	96	0.134408	0.443659	3p		0.0302184	0.47619	42	3938
t__SGB15149	k__Bacteria|p__Firmicutes|c__Clostridia|o__Clostridiales|f__Clostridiales_unclassified|g__Clostridiales_unclassified|s__Clostridiales_bacterium_Choco116|t__SGB15149	85	23383	107	0.29497	0.188237	3p		0.0300851	0.454545	44	5285
t__SGB5090_group	k__Bacteria|p__Firmicutes|c__Clostridia|o__Clostridiales|f__Clostridiales_unclassified|g__Clostridiales_unclassified|s__Clostridiales_bacterium_KLE1615|t__SGB5090;k__Bacteria|p__Firmicutes|c__CFGB12800|o__OFGB12800|f__FGB12800|g__GGB36242|s__GGB36242_SGB47996|t__SGB47996	196	47963	1186	0.357596	0.554821	youden	0.653726	0.0199191	0.326355	812	654296
t__SGB15143	k__Bacteria|p__Firmicutes|c__Clostridia|o__Clostridiales|f__Clostridiales_unclassified|g__Clostridiales_unclassified|s__Clostridiales_bacterium|t__SGB15143	176	70267	172	0.496946	0.452755	3p		0.030021	0.733333	45	13324
t__SGB15158	k__Bacteria|p__Firmicutes|c__Clostridia|o__Clostridiales|f__Clostridiales_unclassified|g__Clostridiales_unclassified|s__Clostridiales_bacterium|t__SGB15158	130	32027	361	0.449253	0.159413	5p	0.652177	0.0500083	0.558824	136	60070
t__SGB15145	k__Bacteria|p__Firmicutes|c__Clostridia|o__Clostridiales|f__Clostridiales_unclassified|g__Clostridiales_unclassified|s__Clostridiales_unclassified_SGB15145|t__SGB15145	105	31466	209	0.484462	0.527429	3p		0.0300099	0.622222	45	19227
t__SGB15120	k__Bacteria|p__Firmicutes|c__Clostridia|o__Clostridiales|f__Clostridiales_unclassified|g__Evtepia|s__Evtepia_gabavorous|t__SGB15120	167	26608	425	0.416757	0.258456	5p	0.38416	0.0500023	0.815534	206	85216
t__SGB6716	k__Bacteria|p__Firmicutes|c__Clostridia|o__Clostridiales|f__Clostridiales_unclassified|g__Fenollaria|s__Fenollaria_massiliensis|t__SGB6716	132	19573	25	0.151787	0.594157	3p		0.0441176	0.5	6	68
t__SGB15126	k__Bacteria|p__Firmicutes|c__Clostridia|o__Clostridiales|f__Clostridiales_unclassified|g__Intestinimonas|s__Intestinimonas_butyriciproducens|t__SGB15126	200	38562	203	0.405329	0.389734	5p	0.596674	0.0500442	0.451613	62	19243
t__SGB15127	k__Bacteria|p__Firmicutes|c__Clostridia|o__Clostridiales|f__Clostridiales_unclassified|g__Intestinimonas|s__Intestinimonas_massiliensis|t__SGB15127	174	60098	113	0.490234	0.414733	3p		0.0300867	0.65	20	5883
t__SGB15131	k__Bacteria|p__Firmicutes|c__Clostridia|o__Clostridiales|f__Clostridiales_unclassified|g__Lawsonibacter|s__Lawsonibacter_sp_NSJ_51|t__SGB15131	198	56097	88	0.440347	0.273246	3p		0.0302684	0.772727	22	3502
t__SGB15125	k__Bacteria|p__Firmicutes|c__Clostridia|o__Clostridiales|f__Clostridiales_unclassified|g__Lawsonibacter|s__Lawsonibacter_sp_NSJ_52|t__SGB15125	191	22668	26	0.47922	0.308264	3p		0.03	1	5	300
t__SGB4628	k__Bacteria|p__Firmicutes|c__Clostridia|o__Clostridiales|f__Clostridiales_unclassified|g__Massilistercora|s__Massilistercora_timonensis|t__SGB4628	195	51770	59	0.351545	0.427292	3p		0.0300564	0.428571	14	1597
t__SGB4166	k__Bacteria|p__Firmicutes|c__Clostridia|o__Clostridiales|f__Clostridiales_unclassified|g__Monoglobus|s__Monoglobus_pectinilyticus|t__SGB4166	198	34941	322	0.340236	0.14045	5p	0.462911	0.0500022	0.679894	378	44578
t__SGB4682	k__Bacteria|p__Firmicutes|c__Clostridia|o__Clostridiales|f__Eubacteriaceae|g__Eubacteriaceae_unclassified|s__Eubacteriaceae_bacterium_CHKCI004|t__SGB4682	198	11483	17	0.255544	0.399099	3p		0.037037	1	4	108
t__SGB3958	k__Bacteria|p__Firmicutes|c__Clostridia|o__Clostridiales|f__Eubacteriaceae|g__Eubacteriaceae_unclassified|s__Eubacteriaceae_bacterium|t__SGB3958	137	31605	45	0.527101	0.400849	3p		0.0306346	1	4	914
t__SGB4546	k__Bacteria|p__Firmicutes|c__Clostridia|o__Clostridiales|f__Eubacteriaceae|g__Eubacteriaceae_unclassified|s__Eubacteriaceae_bacterium|t__SGB4546	116	30430	177	0.551385	0.31624	5p	0.548175	0.0500294	0.62844	218	13592
t__SGB5043	k__Bacteria|p__Firmicutes|c__Clostridia|o__Clostridiales|f__Eubacteriaceae|g__Eubacteriaceae_unclassified|s__Eubacteriaceae_bacterium|t__SGB5043	198	34233	204	0.364761	0.41706	5p	0.890108	0.0500053	0.0734463	177	19038
t__SGB4959	k__Bacteria|p__Firmicutes|c__Clostridia|o__Clostridiales|f__Eubacteriaceae|g__Eubacterium|s__Eubacterium_ramulus|t__SGB4959	199	33857	671	0.388216	0.630011	youden	0.885935	0.0176593	0.0964052	612	212126
t__SGB4960	k__Bacteria|p__Firmicutes|c__Clostridia|o__Clostridiales|f__Eubacteriaceae|g__Eubacterium|s__Eubacterium_ramulus|t__SGB4960	193	61321	108	0.490851	0.161668	3p		0.0300681	0.785714	28	5288
t__SGB5042	k__Bacteria|p__Firmicutes|c__Clostridia|o__Clostridiales|f__Eubacteriaceae|g__Eubacterium|s__Eubacterium_sp_AF15_50|t__SGB5042	200	39321	178	0.371873	0.533661	5p	0.525569	0.050027	0.5	72	14812
t__SGB5051	k__Bacteria|p__Firmicutes|c__Clostridia|o__Clostridiales|f__Eubacteriaceae|g__Eubacterium|s__Eubacterium_sp_AF34_35BH|t__SGB5051	196	32217	180	0.388659	0.412847	5p	0.66579	0.0500165	0.297297	74	15155
t__SGB6796_group	k__Bacteria|p__Firmicutes|c__Clostridia|o__Clostridiales|f__Eubacteriaceae|g__Eubacterium|s__Eubacterium_sp_AM28_29|t__SGB6796;k__Bacteria|p__Firmicutes|c__Erysipelotrichia|o__Erysipelotrichales|f__Erysipelotrichaceae|g__Holdemanella|s__Holdemanella_sp_L34|t__SGB47197;k__Bacteria|p__Firmicutes|c__Clostridia|o__Clostridia_unclassified|f__Clostridia_unclassified|g__Clostridia_unclassified|s__Clostr…	101	10501	542	0.181922	0.270121	5p	0.881368	0.0500059	0.0792453	265	135184
t__SGB5045	k__Bacteria|p__Firmicutes|c__Clostridia|o__Clostridiales|f__Eubacteriaceae|g__Eubacterium|s__Eubacterium_ventriosum|t__SGB5045	197	20564	739	0.34406	0.556319	youden	0.953977	0.0147728	0.03125	704	256418
t__SGB4532	k__Bacteria|p__Firmicutes|c__Clostridia|o__Clostridiales|f__Lachnospiraceae|g__Anaerobutyricum|s__Anaerobutyricum_hallii|t__SGB4532	134	8762	1323	0.242734	0.528493	youden	0.79657	0.0212399	0.18219	977	822415
t__SGB4537	k__Bacteria|p__Firmicutes|c__Clostridia|o__Clostridiales|f__Lachnospiraceae|g__Anaerobutyricum|s__Anaerobutyricum_hallii|t__SGB4537	199	24517	573	0.338221	0.3622	5p	0.631065	0.0500013	0.33253	415	153496
t__SGB4529	k__Bacteria|p__Firmicutes|c__Clostridia|o__Clostridiales|f__Lachnospiraceae|g__Anaerostipes|s__Anaerostipes_caccae|t__SGB4529	199	67138	83	0.377825	0.171615	3p		0.0301837	0.857143	21	3048
t__SGB4540_group	k__Bacteria|p__Firmicutes|c__CFGB10388|o__OFGB10388|f__FGB10388|g__GGB31934|s__GGB31934_SGB59709|t__SGB59709;k__Bacteria|p__Firmicutes|c__Clostridia|o__Clostridiales|f__Lachnospiraceae|g__Anaerostipes|s__Anaerostipes_hadrus|t__SGB4540;k__Bacteria|p__Actinobacteria|c__Actinobacteria|o__Actinomycetales|f__Actinomycetaceae|g__GGB33482|s__GGB33482_SGB47871|t__SGB47871	156	17740	1808	0.227418	0.587193	youden	0.656337	0.00953949	0.334123	1266	1540439
t__SGB5190	k__Bacteria|p__Firmicutes|c__Clostridia|o__Clostridiales|f__Lachnospiraceae|g__Anaerotignum|s__Anaerotignum_faecicola|t__SGB5190	189	19878	608	0.323056	0.448224	youden	0.926313	0.0130814	0.0606061	264	171159
t__SGB4805	k__Bacteria|p__Firmicutes|c__Clostridia|o__Clostridiales|f__Lachnospiraceae|g__Blautia|s__Blautia_SGB4805|t__SGB4805	134	45038	123	0.430216	0.595233	5p	0.283881	0.0500372	0.679245	106	6715
t__SGB4815_group	k__Bacteria|p__Firmicutes|c__Clostridia|o__Clostridiales|f__Lachnospiraceae|g__Blautia|s__Blautia_SGB59729|t__SGB59729;k__Bacteria|p__Firmicutes|c__Clostridia|o__Clostridiales|f__Lachnospiraceae|g__Blautia|s__Blautia_sp_Marseille_P3087|t__SGB4813;k__Bacteria|p__Firmicutes|c__Clostridia|o__Clostridiales|f__Lachnospiraceae|g__Blautia|s__Blautia_SGB4815|t__SGB4815	96	23422	472	0.408326	0.405627	5p	0.214486	0.0500048	0.803324	361	104670
t__SGB4831_group	k__Bacteria|p__Firmicutes|c__Clostridia|o__Clostridiales|f__Lachnospiraceae|g__Blautia|s__Blautia_SGB4831|t__SGB4831;k__Bacteria|p__Firmicutes|c__Clostridia|o__Clostridiales|f__Lachnospiraceae|g__Blautia|s__Blautia_sp_M29|t__SGB47804	165	49377	244	0.451051	0.624237	5p	0.577126	0.050009	0.451429	175	27655
t__SGB4862	k__Bacteria|p__Firmicutes|c__Clostridia|o__Clostridiales|f__Lachnospiraceae|g__Blautia|s__Blautia_caecimuris|t__SGB4862	198	30213	273	0.293142	0.232459	youden	0.366806	0.034654	0.59854	137	35234
t__SGB4867	k__Bacteria|p__Firmicutes|c__Clostridia|o__Clostridiales|f__Lachnospiraceae|g__Blautia|s__Blautia_faecicola|t__SGB4867	119	37888	130	0.340198	0.41247	3p		0.0300849	0.724138	29	7778
t__SGB4820	k__Bacteria|p__Firmicutes|c__Clostridia|o__Clostridiales|f__Lachnospiraceae|g__Blautia|s__Blautia_faecis|t__SGB4820	200	33510	1589	0.339939	0.688247	youden	0.616696	0.0348329	0.348472	1145	1193471
t__SGB4816	k__Bacteria|p__Firmicutes|c__Clostridia|o__Clostridiales|f__Lachnospiraceae|g__Blautia|s__Blautia_glucerasea|t__SGB4816	198	48729	252	0.436659	0.511383	5p	0.33426	0.0500102	0.708861	79	29494
t__SGB4794_group	k__Bacteria|p__Firmicutes|c__Clostridia|o__Clostridiales|f__Lachnospiraceae|g__Lachnospiraceae_unclassified|s__Lachnospiraceae_unclassified_SGB4793|t__SGB4793;k__Bacteria|p__Firmicutes|c__Clostridia|o__Clostridiales|f__Lachnospiraceae|g__Blautia|s__Blautia_hansenii|t__SGB4794	99	19862	80	0.281179	0.261029	3p		0.0301887	0.285714	14	2915
t__SGB4798	k__Bacteria|p__Firmicutes|c__Clostridia|o__Clostridiales|f__Lachnospiraceae|g__Blautia|s__Blautia_hansenii|t__SGB4798	199	56649	80	0.236604	0.186901	3p		0.0301593	0.862069	29	2951
t__SGB4677	k__Bacteria|p__Firmicutes|c__Clostridia|o__Clostridiales|f__Lachnospiraceae|g__Blautia|s__Blautia_hydrogenotrophica|t__SGB4677	200	72805	85	0.402709	0.147658	3p		0.0301737	0.933333	15	3281
t__SGB4826_group	k__Bacteria|p__Firmicutes|c__Clostridia|o__Clostridiales|f__Lachnospiraceae|g__Blautia|s__Blautia_massiliensis|t__SGB4826;k__Bacteria|p__Firmicutes|c__CFGB14187|o__OFGB14187|f__FGB14187|g__GGB38754|s__GGB38754_SGB47783|t__SGB47783	99	12908	1162	0.212277	0.633919	youden	0.833874	0.0122803	0.153846	910	644854
t__SGB4809	k__Bacteria|p__Firmicutes|c__Clostridia|o__Clostridiales|f__Lachnospiraceae|g__Blautia|s__Blautia_obeum|t__SGB4809	175	45180	309	0.416084	0.589761	5p	0.718715	0.0500045	0.306452	186	44336
t__SGB4811_group	k__Bacteria|p__Firmicutes|c__Erysipelotrichia|o__Erysipelotrichales|f__Erysipelotrichaceae|g__Holdemanella|s__Holdemanella_SGB47838|t__SGB47838;k__Bacteria|p__Firmicutes|c__Clostridia|o__Clostridiales|f__Lachnospiraceae|g__Blautia|s__Blautia_obeum|t__SGB4811	113	14379	1069	0.269928	0.64542	youden	0.718811	0.0339564	0.247232	813	541813
t__SGB4785	k__Bacteria|p__Firmicutes|c__Clostridia|o__Clostridiales|f__Lachnospiraceae|g__Blautia|s__Blautia_producta|t__SGB4785	200	37825	60	0.262316	0.229615	3p		0.0302656	0.777778	18	1619
t__SGB4786	k__Bacteria|p__Firmicutes|c__Clostridia|o__Clostridiales|f__Lachnospiraceae|g__Blautia|s__Blautia_producta|t__SGB4786	200	55816	125	0.284406	0.338507	5p	0.273988	0.0500506	0.784314	51	6913
t__SGB4791	k__Bacteria|p__Firmicutes|c__Clostridia|o__Clostridiales|f__Lachnospiraceae|g__Blautia|s__Blautia_producta|t__SGB4791	196	56224	66	0.32871	0.160764	3p		0.0300316	0.823529	17	1898
t__SGB4825	k__Bacteria|p__Firmicutes|c__Clostridia|o__Clostridiales|f__Lachnospiraceae|g__Blautia|s__Blautia_schinkii|t__SGB4825	140	46573	119	0.446417	0.458579	5p	0.558259	0.0501083	0.6375	80	6466
t__SGB4810	k__Bacteria|p__Firmicutes|c__Clostridia|o__Clostridiales|f__Lachnospiraceae|g__Blautia|s__Blautia_sp_AF19_10LB|t__SGB4810	161	31347	288	0.338176	0.411442	5p	0.567773	0.0500039	0.660767	339	38717
t__SGB4828_group	k__Bacteria|p__Proteobacteria|c__Alphaproteobacteria|o__Alphaproteobacteria_unclassified|f__Alphaproteobacteria_unclassified|g__Alphaproteobacteria_unclassified|s__Alphaproteobacteria_unclassified_SGB47775|t__SGB47775;k__Bacteria|p__Firmicutes|c__Clostridia|o__Clostridiales|f__Lachnospiraceae|g__Blautia|s__Blautia_sp_MSK_20_85|t__SGB4828	110	9429	495	0.269408	0.533795	5p	0.589379	0.0500035	0.386364	176	114772
t__SGB4829	k__Bacteria|p__Verrucomicrobia|c__Verrucomicrobia_unclassified|o__Verrucomicrobia_unclassified|f__Verrucomicrobia_unclassified|g__Verrucomicrobia_unclassified|s__Verrucomicrobia_bacterium_SCGC_AAA166_A10|t__SGB4829	105	24433	288	0.355923	0.484477	5p	0.792444	0.0500104	0.176656	317	38572
t__SGB4779	k__Bacteria|p__Firmicutes|c__Clostridia|o__Clostridiales|f__Lachnospiraceae|g__Blautia|s__Blautia_sp_OF03_15BH|t__SGB4779	157	54524	91	0.511086	0.530461	youden	0.472882	0.0173136	0.509804	51	3581
t__SGB4788_group	k__Archaea|p__Euryarchaeota|c__Methanomicrobia|o__Methanomicrobiales|f__Methanomicrobiaceae|g__Methanoculleus|s__Methanoculleus_SGB47954|t__SGB47954;k__Bacteria|p__Firmicutes|c__Clostridia|o__Clostridiales|f__Lachnospiraceae|g__Blautia|s__Blautia_stercoris|t__SGB4788	198	39006	253	0.345249	0.498071	5p	0.741411	0.05001	0.254808	208	29914
t__SGB4837_group	k__Bacteria|p__Firmicutes|c__CFGB11494|o__OFGB11494|f__FGB11494|g__GGB33728|s__GGB33728_SGB47805|t__SGB47805;k__Bacteria|p__Firmicutes|c__Clostridia|o__Clostridiales|f__Lachnospiraceae|g__Blautia|s__Blautia_wexlerae|t__SGB4837;k__Bacteria|p__Bacteroidetes|c__Bacteroidia|o__Bacteroidales|f__Bacteroidales_unclassified|g__GGB35643|s__GGB35643_SGB47831|t__SGB47831	154	14292	2190	0.192728	0.687329	youden	0.734996	0.0271555	0.237848	1543	2241868
t__SGB5065	k__Bacteria|p__Firmicutes|c__Clostridia|o__Clostridiales|f__Lachnospiraceae|g__Butyrivibrio|s__Butyrivibrio_crossotus|t__SGB5065	200	19742	240	0.0986005	0.345663	youden	0.963222	0.00416965	0.0326087	92	23743
t__SGB4670	k__Bacteria|p__Firmicutes|c__Clostridia|o__Clostridiales|f__Lachnospiraceae|g__Coprococcus|s__Coprococcus_catus|t__SGB4670	146	25281	594	0.423207	0.652729	5p	0.675895	0.0500036	0.331776	214	164528
t__SGB4577_group	k__Bacteria|p__Firmicutes|c__CFGB11653|o__OFGB11653|f__FGB11653|g__GGB34075|s__GGB34075_SGB47760|t__SGB47760;k__Bacteria|p__Firmicutes|c__Clostridia|o__Clostridiales|f__Lachnospiraceae|g__Coprococcus|s__Coprococcus_comes|t__SGB4577	109	15232	1428	0.256565	0.658735	5p	0.751058	0.0500007	0.200743	1076	964386
t__SGB5117	k__Bacteria|p__Firmicutes|c__Clostridia|o__Clostridiales|f__Lachnospiraceae|g__Coprococcus|s__Coprococcus_eutactus|t__SGB5117	199	14153	604	0.133898	0.503548	youden	0.976157	0.00400182	0.0198413	252	166924
t__SGB5121	k__Bacteria|p__Firmicutes|c__Clostridia|o__Clostridiales|f__Lachnospiraceae|g__Coprococcus|s__Coprococcus_eutactus|t__SGB5121	194	24922	452	0.168786	0.27196	youden	0.981835	0.00441907	0.0137457	291	91422
t__SGB5115	k__Bacteria|p__Firmicutes|c__Clostridia|o__Clostridiales|f__Lachnospiraceae|g__Coprococcus|s__Coprococcus_sp_OM04_5BH|t__SGB5115	200	17685	41	0.0990298	0.595732	3p		0.0304054	0.181818	11	592
t__SGB4575	k__Bacteria|p__Firmicutes|c__Clostridia|o__Clostridiales|f__Lachnospiraceae|g__Dorea|s__Dorea_formicigenerans|t__SGB4575	175	22738	1204	0.335102	0.672699	youden	0.801308	0.0494387	0.149254	938	686365
t__SGB4581	k__Bacteria|p__Firmicutes|c__Clostridia|o__Clostridiales|f__Lachnospiraceae|g__Dorea|s__Dorea_longicatena|t__SGB4581	200	15114	1527	0.25383	0.659015	5p	0.706939	0.0500007	0.244733	1234	1094104
t__SGB4582_group	k__Bacteria|p__Cyanobacteria|c__Cyanobacteria_unclassified|o__Synechococcales|f__Synechococcaceae|g__Synechococcus|s__Synechococcus_SGB47762|t__SGB47762;k__Bacteria|p__Firmicutes|c__Clostridia|o__Clostridiales|f__Lachnospiraceae|g__Dorea|s__Dorea_longicatena|t__SGB4582	191	31816	892	0.332332	0.488854	youden	0.608248	0.0133386	0.378414	769	377475
t__SGB4572	k__Bacteria|p__Firmicutes|c__Clostridia|o__Clostridiales|f__Lachnospiraceae|g__Dorea|s__Dorea_phocaeensis|t__SGB4572	197	76978	60	0.373239	0.321875	3p		0.030399	0.75	28	1579
t__SGB4571	k__Bacteria|p__Firmicutes|c__Clostridia|o__Clostridiales|f__Lachnospiraceae|g__Dorea|s__Dorea_sp_AF24_7LB|t__SGB4571	192	48786	230	0.498625	0.617078	5p	0.556868	0.0500304	0.407895	76	24705
t__SGB4552_group	k__Bacteria|p__Firmicutes|c__Clostridia|o__Clostridiales|f__Lachnospiraceae|g__Dorea|s__Dorea_sp_AF36_15AT|t__SGB4552;k__Bacteria|p__Firmicutes|c__Clostridia|o__Clostridiales|f__Lachnospiraceae|g__Dorea|s__Dorea_SGB71702|t__SGB71702	189	47270	396	0.474335	0.566409	youden	0.78557	0.0417684	0.172662	417	73333
t__SGB4987	k__Bacteria|p__Firmicutes|c__Clostridia|o__Clostridiales|f__Lachnospiraceae|g__Eisenbergiella|s__Eisenbergiella_massiliensis|t__SGB4987	200	46119	197	0.289091	0.417044	5p	0.667956	0.0500028	0.358974	78	17879
t__SGB4988	k__Bacteria|p__Firmicutes|c__Clostridia|o__Clostridiales|f__Lachnospiraceae|g__Eisenbergiella|s__Eisenbergiella_tayi|t__SGB4988	200	42644	162	0.403183	0.412674	5p	0.358171	0.0500449	0.835443	79	12249
t__SGB4762	k__Bacteria|p__Firmicutes|c__Clostridia|o__Clostridiales|f__Lachnospiraceae|g__Enterocloster|s__Enterocloster_aldensis|t__SGB4762	102	19102	149	0.339713	0.36686	3p		0.0300833	0.846154	39	10205
t__SGB4758_group	k__Bacteria|p__Firmicutes|c__CFGB10945|o__OFGB10945|f__FGB10945|g__GGB32836|s__GGB32836_SGB48030|t__SGB48030;k__Bacteria|p__Firmicutes|c__Clostridia|o__Clostridiales|f__Lachnospiraceae|g__Enterocloster|s__Enterocloster_bolteae|t__SGB4758	130	22883	338	0.310325	0.26074	5p	0.438818	0.0500141	0.656863	102	53045
t__SGB4760	k__Bacteria|p__Firmicutes|c__Clostridia|o__Clostridiales|f__Lachnospiraceae|g__Enterocloster|s__Enterocloster_clostridioformis|t__SGB4760	97	14105	177	0.194055	0.248413	5p	0.372625	0.0500455	0.771429	70	14287
t__SGB4725	k__Bacteria|p__Firmicutes|c__Clostridia|o__Clostridiales|f__Lachnospiraceae|g__Enterocloster|s__Enterocloster_lavalensis|t__SGB4725	34	4859	34	0.180363	0.450119	3p		0.0316832	0.571429	7	505
t__SGB4613	k__Bacteria|p__Firmicutes|c__Clostridia|o__Clostridiales|f__Lachnospiraceae|g__Faecalicatena|s__Faecalicatena_contorta|t__SGB4613	184	84632	54	0.50025	0.241243	3p		0.0305643	1	13	1276
t__SGB4871_group	k__Bacteria|p__Proteobacteria|c__Alphaproteobacteria|o__Pelagibacterales|f__Pelagibacterales_unclassified|g__Pelagibacterales_unclassified|s__Pelagibacterales_unclassified_SGB47652|t__SGB47652;k__Bacteria|p__Firmicutes|c__Clostridia|o__Clostridiales|f__Lachnospiraceae|g__Faecalicatena|s__Faecalicatena_fissicatena|t__SGB4871	200	30816	775	0.332384	0.623988	5p	0.838427	0.0500021	0.11639	421	280928
t__SGB4583	k__Bacteria|p__Firmicutes|c__Clostridia|o__Clostridiales|f__Lachnospiraceae|g__Faecalimonas|s__Faecalimonas_umbilicata|t__SGB4583	200	25874	169	0.22768	0.439887	5p	0.59507	0.0500486	0.388889	54	13387
t__SGB4674	k__Bacteria|p__Firmicutes|c__Clostridia|o__Clostridiales|f__Lachnospiraceae|g__Frisingicoccus|s__Frisingicoccus_SGB4674|t__SGB4674	96	14403	37	0.479844	0.312542	3p		0.03	0.666667	9	600
t__SGB4874	k__Bacteria|p__Firmicutes|c__Clostridia|o__Clostridiales|f__Lachnospiraceae|g__Fusicatenibacter|s__Fusicatenibacter_saccharivorans|t__SGB4874	199	13950	2105	0.211769	0.60558	youden	0.821403	0.0135285	0.165068	1460	2040736
t__SGB4573_group	k__Bacteria|p__Firmicutes|c__Clostridia|o__Clostridiales|f__Lachnospiraceae|g__GGB3433|s__GGB3433_SGB4574|t__SGB4574;k__Bacteria|p__Firmicutes|c__Clostridia|o__Clostridiales|f__Lachnospiraceae|g__GGB3433|s__GGB3433_SGB4573|t__SGB4573	157	49033	226	0.326553	0.284247	5p	0.705358	0.0500045	0.432099	81	22138
t__SGB4621	k__Bacteria|p__Firmicutes|c__Clostridia|o__Clostridiales|f__Lachnospiraceae|g__GGB3463|s__GGB3463_SGB4621|t__SGB4621	200	22791	24	0.328532	0.419636	3p		0.0313725	0	2	255
t__SGB4703	k__Bacteria|p__Firmicutes|c__Clostridia|o__Clostridiales|f__Lachnospiraceae|g__GGB3523|s__GGB3523_SGB4703|t__SGB4703	199	44245	73	0.2852	0.296186	3p		0.0302779	0.538462	13	2411
t__SGB4727	k__Bacteria|p__Firmicutes|c__Clostridia|o__Clostridiales|f__Lachnospiraceae|g__GGB3537|s__GGB3537_SGB4727|t__SGB4727	183	37879	37	0.436751	0.430583	3p		0.0300633	0.4	5	632
t__SGB4777	k__Bacteria|p__Firmicutes|c__Clostridia|o__Clostridiales|f__Lachnospiraceae|g__GGB3570|s__GGB3570_SGB4777|t__SGB4777	129	56627	98	0.468658	0.493531	3p		0.0300839	0.8125	32	3457
t__SGB4778	k__Bacteria|p__Firmicutes|c__Clostridia|o__Clostridiales|f__Lachnospiraceae|g__GGB3571|s__GGB3571_SGB4778|t__SGB4778	79	34006	100	0.498688	0.583913	3p		0.0301861	0.793103	29	4406
t__SGB4886	k__Bacteria|p__Firmicutes|c__Clostridia|o__Clostridiales|f__Lachnospiraceae|g__GGB3614|s__GGB3614_SGB4886|t__SGB4886	200	25534	342	0.265993	0.613673	youden	0.94987	0.0169812	0.0331492	362	50703
t__SGB4930	k__Bacteria|p__Firmicutes|c__Clostridia|o__Clostridiales|f__Lachnospiraceae|g__GGB3637|s__GGB3637_SGB4930|t__SGB4930	200	23791	155	0.266229	0.640514	youden	0.855643	0.0311498	0.113208	53	10915
t__SGB5066	k__Bacteria|p__Firmicutes|c__Clostridia|o__Clostridiales|f__Lachnospiraceae|g__GGB3733|s__GGB3733_SGB5066|t__SGB5066	200	15874	158	0.128667	0.604714	youden	0.974525	0.00761832	0.0178571	56	10501
t__SGB5071	k__Bacteria|p__Firmicutes|c__Clostridia|o__Clostridiales|f__Lachnospiraceae|g__GGB3737|s__GGB3737_SGB5071|t__SGB5071	197	16011	27	0.305938	0.563988	3p		0.0327869	0	3	305
t__SGB5089	k__Bacteria|p__Firmicutes|c__Clostridia|o__Clostridiales|f__Lachnospiraceae|g__GGB3746|s__GGB3746_SGB5089|t__SGB5089	199	24407	750	0.302717	0.614948	youden	0.895185	0.00876932	0.0960452	354	262392
t__SGB4630_group	k__Bacteria|p__Firmicutes|c__Clostridia|o__Clostridiales|f__Lachnospiraceae|g__Lachnoclostridium|s__Clostridium_scindens|t__SGB4631;k__Bacteria|p__Firmicutes|c__Clostridia|o__Clostridiales|f__Lachnospiraceae|g__Lachnoclostridium|s__Clostridium_scindens|t__SGB4630	200	40739	194	0.302719	0.153365	5p	0.473903	0.0500201	0.57377	61	17373
t__SGB4699	k__Bacteria|p__Firmicutes|c__Clostridia|o__Clostridiales|f__Lachnospiraceae|g__Lachnoclostridium|s__Clostridium_symbiosum|t__SGB4699	200	24645	206	0.328442	0.4045	3p		0.0300338	0.645833	48	19811
t__SGB4933_group	k__Bacteria|p__Lentisphaerae|c__Lentisphaeria|o__Lentisphaeria_unclassified|f__Lentisphaeria_unclassified|g__Lentisphaeria_unclassified|s__Lentisphaeria_unclassified_SGB47571|t__SGB47571;k__Bacteria|p__Firmicutes|c__Clostridia|o__Clostridiales|f__Lachnospiraceae|g__Lachnospiraceae_unclassified|s__Eubacterium_rectale|t__SGB4933	187	21445	2369	0.101263	0.560755	youden	0.882696	0.00544851	0.111856	1940	2593187
t__SGB4651	k__Bacteria|p__Firmicutes|c__Clostridia|o__Clostridiales|f__Lachnospiraceae|g__Lachnospiraceae_unclassified|s__Lachnospiraceae_bacterium_BX3|t__SGB4651	200	76250	127	0.368246	0.446243	3p		0.0299959	0.545455	33	7401
t__SGB25431	k__Bacteria|p__Firmicutes|c__Clostridia|o__Clostridiales|f__Lachnospiraceae|g__Lachnospiraceae_unclassified|s__Lachnospiraceae_bacterium_NSJ_29|t__SGB25431	191	37389	57	0.558454	0.379426	3p		0.0306886	0.904762	21	1336
t__SGB4966	k__Bacteria|p__Firmicutes|c__Clostridia|o__Clostridiales|f__Lachnospiraceae|g__Lachnospiraceae_unclassified|s__Lachnospiraceae_bacterium_OF09_6|t__SGB4966	187	42244	49	0.47907	0.555771	5p	0.228535	0.0505051	0.818182	88	792
t__SGB4893	k__Bacteria|p__Firmicutes|c__Clostridia|o__Clostridiales|f__Lachnospiraceae|g__Lachnospiraceae_unclassified|s__Lachnospiraceae_bacterium_OM04_12BH|t__SGB4893	97	29947	129	0.33533	0.521177	3p		0.0300458	0.533333	30	7422
t__SGB4910	k__Bacteria|p__Firmicutes|c__Clostridia|o__Clostridiales|f__Lachnospiraceae|g__Lachnospiraceae_unclassified|s__Lachnospiraceae_bacterium_WCA3_601_WT_6H|t__SGB4910	110	11394	804	0.189113	0.60694	youden	0.757287	0.0208285	0.221884	329	300069
t__SGB4638	k__Bacteria|p__Firmicutes|c__Clostridia|o__Clostridiales|f__Lachnospiraceae|g__Lachnospiraceae_unclassified|s__Lachnospiraceae_bacterium|t__SGB4638	196	44792	46	0.383599	0.311022	3p		0.0301003	0.806452	31	897
t__SGB4648	k__Bacteria|p__Firmicutes|c__Clostridia|o__Clostridiales|f__Lachnospiraceae|g__Lachnospiraceae_unclassified|s__Lachnospiraceae_bacterium|t__SGB4648	149	18839	342	0.333599	0.514951	5p	0.897909	0.0500037	0.0622222	225	53776
t__SGB4669	k__Bacteria|p__Firmicutes|c__Clostridia|o__Clostridiales|f__Lachnospiraceae|g__Lachnospiraceae_unclassified|s__Lachnospiraceae_bacterium|t__SGB4669	191	48326	264	0.4482	0.464672	youden	0.636778	0.0406418	0.322581	434	31224
t__SGB4671	k__Bacteria|p__Firmicutes|c__Clostridia|o__Clostridiales|f__Lachnospiraceae|g__Lachnospiraceae_unclassified|s__Lachnospiraceae_bacterium|t__SGB4671	158	37250	59	0.442292	0.338415	3p		0.030303	0.769231	13	1551
t__SGB4688	k__Bacteria|p__Firmicutes|c__Clostridia|o__Clostridiales|f__Lachnospiraceae|g__Lachnospiraceae_unclassified|s__Lachnospiraceae_bacterium|t__SGB4688	188	11824	14	0.322147	0.385403	3p		0.04	0	1	75
t__SGB4706	k__Bacteria|p__Firmicutes|c__Clostridia|o__Clostridiales|f__Lachnospiraceae|g__Lachnospiraceae_unclassified|s__Lachnospiraceae_bacterium|t__SGB4706	194	61331	318	0.539531	0.646747	5p	0.560827	0.0500078	0.444444	108	44673
t__SGB4718	k__Bacteria|p__Firmicutes|c__Clostridia|o__Clostridiales|f__Lachnospiraceae|g__Lachnospiraceae_unclassified|s__Lachnospiraceae_bacterium|t__SGB4718	200	30204	28	0.339977	0.272274	3p		0.03207	0.909091	11	343
t__SGB4728	k__Bacteria|p__Firmicutes|c__Clostridia|o__Clostridiales|f__Lachnospiraceae|g__Lachnospiraceae_unclassified|s__Lachnospiraceae_bacterium|t__SGB4728	79	8297	27	0.472406	0.405927	3p		0.0304054	0.333333	6	296
t__SGB4746	k__Bacteria|p__Firmicutes|c__Clostridia|o__Clostridiales|f__Lachnospiraceae|g__Lachnospiraceae_unclassified|s__Lachnospiraceae_bacterium|t__SGB4746	99	30366	131	0.349013	0.27277	3p		0.0300903	0.794872	39	7976
t__SGB4747	k__Bacteria|p__Firmicutes|c__Clostridia|o__Clostridiales|f__Lachnospiraceae|g__Lachnospiraceae_unclassified|s__Lachnospiraceae_bacterium|t__SGB4747	121	9903	26	0.301715	0.177488	3p		0.0311419	0.8	5	289
t__SGB4750	k__Bacteria|p__Firmicutes|c__Clostridia|o__Clostridiales|f__Lachnospiraceae|g__Lachnospiraceae_unclassified|s__Lachnospiraceae_bacterium|t__SGB4750	95	21706	290	0.408821	0.542777	youden	0.43768	0.0446727	0.517647	85	38950
t__SGB4767	k__Bacteria|p__Firmicutes|c__Clostridia|o__Clostridiales|f__Lachnospiraceae|g__Lachnospiraceae_unclassified|s__Lachnospiraceae_bacterium|t__SGB4767	197	57195	581	0.492382	0.654469	5p	0.347125	0.0500049	0.644444	225	154545
t__SGB4771	k__Bacteria|p__Firmicutes|c__Clostridia|o__Clostridiales|f__Lachnospiraceae|g__Lachnospiraceae_unclassified|s__Lachnospiraceae_bacterium|t__SGB4771	140	57247	153	0.455544	0.604215	5p	0.241035	0.0500048	0.730769	78	10439
t__SGB4780	k__Bacteria|p__Firmicutes|c__Clostridia|o__Clostridiales|f__Lachnospiraceae|g__Lachnospiraceae_unclassified|s__Lachnospiraceae_bacterium|t__SGB4780	176	63333	358	0.495447	0.590296	5p	0.439136	0.0500025	0.539792	289	59457
t__SGB4781	k__Bacteria|p__Firmicutes|c__Clostridia|o__Clostridiales|f__Lachnospiraceae|g__Lachnospiraceae_unclassified|s__Lachnospiraceae_bacterium|t__SGB4781	188	71575	285	0.522754	0.660011	5p	0.599793	0.0500164	0.430993	413	36588
t__SGB4782	k__Bacteria|p__Firmicutes|c__Clostridia|o__Clostridiales|f__Lachnospiraceae|g__Lachnospiraceae_unclassified|s__Lachnospiraceae_bacterium|t__SGB4782	198	79896	136	0.440176	0.585065	5p	0.782202	0.0501095	0.202454	163	7763
t__SGB48024	k__Bacteria|p__Firmicutes|c__Clostridia|o__Clostridiales|f__Lachnospiraceae|g__Lachnospiraceae_unclassified|s__Lachnospiraceae_bacterium|t__SGB48024	106	28140	79	0.434744	0.472318	3p		0.0300414	0.47619	21	2896
t__SGB4803	k__Bacteria|p__Firmicutes|c__Clostridia|o__Clostridiales|f__Lachnospiraceae|g__Lachnospiraceae_unclassified|s__Lachnospiraceae_bacterium|t__SGB4803	200	51852	53	0.334977	0.175272	3p		0.0301464	0.9	10	1161
t__SGB4808	k__Bacteria|p__Firmicutes|c__Clostridia|o__Clostridiales|f__Lachnospiraceae|g__Lachnospiraceae_unclassified|s__Lachnospiraceae_bacterium|t__SGB4808	168	56564	64	0.473346	0.498974	5p	0.468542	0.0502283	0.985714	70	1752
t__SGB4832	k__Bacteria|p__Firmicutes|c__Clostridia|o__Clostridiales|f__Lachnospiraceae|g__Lachnospiraceae_unclassified|s__Lachnospiraceae_bacterium|t__SGB4832	184	59425	216	0.49501	0.589514	5p	0.398572	0.0500069	0.645833	96	21717
t__SGB4834	k__Bacteria|p__Firmicutes|c__Clostridia|o__Clostridiales|f__Lachnospiraceae|g__Lachnospiraceae_unclassified|s__Lachnospiraceae_bacterium|t__SGB4834	143	18524	44	0.300849	0.37734	3p		0.030888	0.911765	34	777
t__SGB4877	k__Bacteria|p__Firmicutes|c__Clostridia|o__Clostridiales|f__Lachnospiraceae|g__Lachnospiraceae_unclassified|s__Lachnospiraceae_bacterium|t__SGB4877	199	30693	33	0.355625	0.460453	3p		0.0309278	0.705882	17	485
t__SGB4906	k__Bacteria|p__Firmicutes|c__Clostridia|o__Clostridiales|f__Lachnospiraceae|g__Lachnospiraceae_unclassified|s__Lachnospiraceae_bacterium|t__SGB4906	196	42040	57	0.426022	0.429668	3p		0.0304348	0.6875	16	1380
t__SGB4909	k__Bacteria|p__Firmicutes|c__Clostridia|o__Clostridiales|f__Lachnospiraceae|g__Lachnospiraceae_unclassified|s__Lachnospiraceae_bacterium|t__SGB4909	113	20301	178	0.272831	0.581302	3p		0.0300619	0.111111	45	14703
t__SGB4953	k__Bacteria|p__Firmicutes|c__Clostridia|o__Clostridiales|f__Lachnospiraceae|g__Lachnospiraceae_unclassified|s__Lachnospiraceae_bacterium|t__SGB4953	199	42303	195	0.402726	0.5891	5p	0.624198	0.05	0.441379	145	16720
t__SGB4957	k__Bacteria|p__Firmicutes|c__Clostridia|o__Clostridiales|f__Lachnospiraceae|g__Lachnospiraceae_unclassified|s__Lachnospiraceae_bacterium|t__SGB4957	196	70296	162	0.419614	0.485076	5p	0.326909	0.0500425	0.72043	93	11770
t__SGB4963	k__Bacteria|p__Firmicutes|c__Clostridia|o__Clostridiales|f__Lachnospiraceae|g__Lachnospiraceae_unclassified|s__Lachnospiraceae_bacterium|t__SGB4963	163	41032	60	0.498186	0.537407	3p		0.0297158	0.333333	9	1548
t__SGB4964	k__Bacteria|p__Firmicutes|c__Clostridia|o__Clostridiales|f__Lachnospiraceae|g__Lachnospiraceae_unclassified|s__Lachnospiraceae_bacterium|t__SGB4964	197	32567	895	0.315402	0.524608	youden	0.887061	0.0457633	0.0671756	655	356246
t__SGB5050	k__Bacteria|p__Firmicutes|c__Clostridia|o__Clostridiales|f__Lachnospiraceae|g__Lachnospiraceae_unclassified|s__Lachnospiraceae_bacterium|t__SGB5050	196	64985	72	0.311096	0.313367	3p		0.0301358	0.615385	26	2356
t__SGB5060	k__Bacteria|p__Firmicutes|c__Clostridia|o__Clostridiales|f__Lachnospiraceae|g__Lachnospiraceae_unclassified|s__Lachnospiraceae_bacterium|t__SGB5060	143	51102	176	0.477232	0.432689	5p	0.639705	0.0500555	0.349515	309	13525
t__SGB5062	k__Bacteria|p__Firmicutes|c__Clostridia|o__Clostridiales|f__Lachnospiraceae|g__Lachnospiraceae_unclassified|s__Lachnospiraceae_bacterium|t__SGB5062	198	28076	192	0.287918	0.621533	youden	0.910914	0.0397033	0.0493827	81	16447
t__SGB4882	k__Bacteria|p__Firmicutes|c__Clostridia|o__Clostridiales|f__Lachnospiraceae|g__Lachnospiraceae_unclassified|s__Lachnospiraceae_unclassified_SGB4882|t__SGB4882	200	39433	289	0.368866	0.706533	5p	0.77318	0.0500196	0.192308	104	38345
t__SGB4894	k__Bacteria|p__Firmicutes|c__Clostridia|o__Clostridiales|f__Lachnospiraceae|g__Lachnospiraceae_unclassified|s__Lachnospiraceae_unclassified_SGB4894|t__SGB4894	200	31116	305	0.345743	0.60094	youden	0.913188	0.0078642	0.0789474	114	41708
t__SGB4924_group	k__Bacteria|p__Firmicutes|c__Clostridia|o__Clostridiales|f__Lachnospiraceae|g__Lachnospiraceae_unclassified|s__Lachnospiraceae_unclassified_SGB4923|t__SGB4923;k__Bacteria|p__Firmicutes|c__Clostridia|o__Clostridiales|f__Lachnospiraceae|g__Lachnospiraceae_unclassified|s__Lachnospiraceae_unclassified_SGB4924|t__SGB4924	135	27305	248	0.32752	0.496431	5p	0.513596	0.0500164	0.504348	115	27491
t__SGB5104	k__Bacteria|p__Firmicutes|c__Clostridia|o__Clostridiales|f__Lachnospiraceae|g__Lachnospiraceae_unclassified|s__Lachnospiraceae_unclassified_SGB5104|t__SGB5104	197	25246	55	0.185477	0.557977	3p		0.0304622	0.4375	16	952
t__SGB5076	k__Bacteria|p__Firmicutes|c__Clostridia|o__Clostridiales|f__Lachnospiraceae|g__Lachnospira|s__Lachnospira_SGB5076|t__SGB5076	200	30000	145	0.322717	0.485701	3p		0.0300907	0.5	38	9704
t__SGB5077	k__Bacteria|p__Firmicutes|c__Clostridia|o__Clostridiales|f__Lachnospiraceae|g__Lachnospira|s__Lachnospira_SGB5077|t__SGB5077	199	34724	373	0.272229	0.63535	youden	0.935745	0.0199517	0.0443038	158	62902
t__SGB5082_group	k__Bacteria|p__Proteobacteria|c__Gammaproteobacteria|o__Oceanospirillales|f__Halomonadaceae|g__GGB33991|s__GGB33991_SGB47594|t__SGB47594;k__Bacteria|p__Firmicutes|c__Clostridia|o__Clostridiales|f__Lachnospiraceae|g__Lachnospira|s__Lachnospira_eligens|t__SGB5082;k__Bacteria|p__Firmicutes|c__CFGB13851|o__OFGB13851|f__FGB13851|g__GGB37986|s__GGB37986_SGB47605|t__SGB47605	173	20558	1751	0.211311	0.565759	youden	0.852664	0.0118182	0.135518	1129	1383623
t__SGB5075_group	k__Bacteria|p__Firmicutes|c__CFGB11488|o__OFGB11488|f__FGB11488|g__GGB33700|s__GGB33700_SGB47584|t__SGB47584;k__Bacteria|p__Firmicutes|c__Clostridia|o__Clostridiales|f__Lachnospiraceae|g__Lachnospira|s__Lachnospira_pectinoschiza|t__SGB5075	199	13568	1048	0.250145	0.603888	youden	0.900157	0.00604368	0.0937997	629	506314
t__SGB5087	k__Bacteria|p__Firmicutes|c__Clostridia|o__Clostridiales|f__Lachnospiraceae|g__Lachnospira|s__Lachnospira_sp_NSJ_43|t__SGB5087	200	25604	646	0.281775	0.59958	youden	0.899939	0.0211131	0.0789474	418	189645
t__SGB4716	k__Bacteria|p__Firmicutes|c__Clostridia|o__Clostridiales|f__Lachnospiraceae|g__Lacrimispora|s__Lacrimispora_amygdalina|t__SGB4716	190	45511	844	0.43893	0.619022	youden	0.543264	0.0337749	0.422961	331	331074
t__SGB4868	k__Bacteria|p__Firmicutes|c__Clostridia|o__Clostridiales|f__Lachnospiraceae|g__Lacrimispora|s__Lacrimispora_celerecrescens|t__SGB4868	146	21882	941	0.320857	0.571863	youden	0.898417	0.035531	0.0660522	651	416200
t__SGB4701	k__Bacteria|p__Firmicutes|c__Clostridia|o__Clostridiales|f__Lachnospiraceae|g__Lacrimispora|s__Lacrimispora_saccharolytica|t__SGB4701	198	53482	65	0.377056	0.373135	3p		0.03	0.681818	22	1900
t__SGB25493	k__Bacteria|p__Firmicutes|c__Clostridia|o__Clostridiales|f__Lachnospiraceae|g__Mediterraneibacter|s__Mediterraneibacter_butyricigenes|t__SGB25493	127	29884	37	0.534808	0.530224	3p		0.0315091	0.857143	7	603
t__SGB4606	k__Bacteria|p__Firmicutes|c__Clostridia|o__Clostridiales|f__Lachnospiraceae|g__Mediterraneibacter|s__Mediterraneibacter_glycyrrhizinilyticus|t__SGB4606	196	73934	113	0.445815	0.43445	3p		0.0301398	0.75	24	5939
t__SGB4553	k__Bacteria|p__Firmicutes|c__Clostridia|o__Clostridiales|f__Lachnospiraceae|g__Mediterraneibacter|s__Mediterraneibacter_sp_gm002|t__SGB4553	194	56237	103	0.402253	0.489934	3p		0.0300161	0.461538	26	4964
t__SGB4584	k__Bacteria|p__Firmicutes|c__Clostridia|o__Clostridiales|f__Lachnospiraceae|g__Mediterraneibacter|s__Ruminococcus_gnavus|t__SGB4584	200	15500	719	0.251691	0.287388	5p	0.449358	0.0500004	0.51083	554	247318
t__SGB4557	k__Bacteria|p__Firmicutes|c__Clostridia|o__Clostridiales|f__Lachnospiraceae|g__Mediterraneibacter|s__Ruminococcus_lactaris|t__SGB4557	199	23045	891	0.291733	0.63222	5p	0.793022	0.0500004	0.161943	741	366357
t__SGB4563_group	k__Bacteria|p__Firmicutes|c__Clostridia|o__Clostridiales|f__Ruminococcaceae|g__Ruminococcus|s__Ruminococcus_SGB26864|t__SGB26864;k__Bacteria|p__Firmicutes|c__CFGB10805|o__OFGB10805|f__FGB10805|g__GGB32600|s__GGB32600_SGB47743|t__SGB47743;k__Bacteria|p__Firmicutes|c__Clostridia|o__Clostridiales|f__Ruminococcaceae|g__Ruminococcus|s__Ruminococcus_SGB4566|t__SGB4566;k__Bacteria|p__Firmicutes|c__Clost…	66	9741	1196	0.194039	0.576634	youden	0.814391	0.0141806	0.171429	630	671200
t__SGB4608	k__Bacteria|p__Firmicutes|c__Clostridia|o__Clostridiales|f__Lachnospiraceae|g__Mediterraneibacter|s__Ruminococcus_torques|t__SGB4608	170	11678	1148	0.272802	0.35001	5p	0.186898	0.050001	0.773362	931	620208
t__SGB4626	k__Bacteria|p__Firmicutes|c__Clostridia|o__Clostridiales|f__Lachnospiraceae|g__Merdimonas|s__Merdimonas_faecis|t__SGB4626	188	56111	74	0.474802	0.433595	3p		0.0302911	0.666667	18	2542
t__SGB4925	k__Bacteria|p__Firmicutes|c__Clostridia|o__Clostridiales|f__Lachnospiraceae|g__Roseburia|s__Roseburia_faecis|t__SGB4925	199	15163	1799	0.147221	0.658137	youden	0.79542	0.00401809	0.200562	1067	1489512
t__SGB4936	k__Bacteria|p__Firmicutes|c__Clostridia|o__Clostridiales|f__Lachnospiraceae|g__Roseburia|s__Roseburia_hominis|t__SGB4936	199	49823	1095	0.337241	0.682409	youden	0.772429	0.0315228	0.196049	658	559531
t__SGB4951	k__Bacteria|p__Firmicutes|c__Clostridia|o__Clostridiales|f__Lachnospiraceae|g__Roseburia|s__Roseburia_intestinalis|t__SGB4951	72	3725	1163	0.165757	0.618667	youden	0.741363	0.0103711	0.248266	721	626739
t__SGB4940	k__Bacteria|p__Firmicutes|c__Clostridia|o__Clostridiales|f__Lachnospiraceae|g__Roseburia|s__Roseburia_inulinivorans|t__SGB4940	199	27667	1513	0.294263	0.729022	youden	0.606881	0.0187928	0.374326	927	1071423
t__SGB4938	k__Bacteria|p__Firmicutes|c__Clostridia|o__Clostridiales|f__Lachnospiraceae|g__Roseburia|s__Roseburia_sp_AF02_12|t__SGB4938	22	1386	427	0.0254688	0.107109	youden	0.966212	0.000675708	0.0331126	151	82876
t__SGB4654	k__Bacteria|p__Firmicutes|c__Clostridia|o__Clostridiales|f__Lachnospiraceae|g__Roseburia|s__Roseburia_sp_AM59_24XD|t__SGB4654	200	24010	159	0.28836	0.521451	5p	0.750008	0.0500261	0.259259	54	11474
t__SGB4617	k__Bacteria|p__Firmicutes|c__Clostridia|o__Clostridiales|f__Lachnospiraceae|g__Sellimonas|s__Sellimonas_intestinalis|t__SGB4617	200	29330	197	0.332769	0.416321	5p	0.203412	0.0500276	0.797468	158	18110
t__SGB4588_group	k__Bacteria|p__Firmicutes|c__Clostridia|o__Clostridiales|f__Lachnospiraceae|g__Tyzzerella|s__Tyzzerella_nexilis|t__SGB4588;k__Bacteria|p__Firmicutes|c__Clostridia|o__Clostridiales|f__Lachnospiraceae|g__Tyzzerella|s__Tyzzerella_SGB4587|t__SGB4587	199	21812	282	0.293046	0.2004	5p	0.603457	0.050024	0.424779	113	37502
t__SGB15124	k__Bacteria|p__Firmicutes|c__Clostridia|o__Clostridiales|f__Oscillospiraceae|g__Dysosmobacter|s__Dysosmobacter_sp_NSJ_60|t__SGB15124	161	67464	156	0.506713	0.395075	3p		0.0300281	0.868421	38	11023
t__SGB15078	k__Bacteria|p__Firmicutes|c__Clostridia|o__Clostridiales|f__Oscillospiraceae|g__Dysosmobacter|s__Dysosmobacter_welbionis|t__SGB15078	151	28043	1114	0.380207	0.438462	5p	0.224023	0.0500013	0.789969	638	585905
t__SGB15077	k__Bacteria|p__Firmicutes|c__Clostridia|o__Clostridiales|f__Oscillospiraceae|g__Oscillibacter|s__Oscillibacter_SGB15077|t__SGB15077	119	11854	31	0.34372	0.377318	3p		0.0308789	0.6	5	421
t__SGB15254	k__Bacteria|p__Firmicutes|c__Clostridia|o__Clostridiales|f__Oscillospiraceae|g__Oscillibacter|s__Oscillibacter_sp_ER4|t__SGB15254	197	33674	1549	0.205433	0.505695	youden	0.830323	0.0218455	0.147832	1522	1109288
t__SGB4059	k__Bacteria|p__Firmicutes|c__Clostridia|o__Clostridiales|f__Peptococcaceae|g__Peptococcaceae_unclassified|s__Peptococcaceae_bacterium|t__SGB4059	169	17599	24	0.461691	0.0935881	3p		0.030303	1	5	198
t__SGB49168	k__Bacteria|p__Firmicutes|c__Clostridia|o__Clostridiales|f__Peptococcaceae|g__Peptococcaceae_unclassified|s__Peptococcaceae_bacterium|t__SGB49168	53	8090	35	0.435956	0.554523	3p		0.0307692	0.444444	9	455
t__SGB6136	k__Bacteria|p__Firmicutes|c__Clostridia|o__Clostridiales|f__Peptostreptococcaceae|g__Clostridioides|s__Clostridioides_difficile|t__SGB6136	102	11546	27	0.282987	0.442008	3p		0.0307167	0.625	8	293
t__SGB6141	k__Bacteria|p__Firmicutes|c__Clostridia|o__Clostridiales|f__Peptostreptococcaceae|g__GGB4456|s__GGB4456_SGB6141|t__SGB6141	200	39599	107	0.41003	0.26727	5p	0.305706	0.0500203	0.724638	138	4918
t__SGB6139	k__Bacteria|p__Firmicutes|c__Clostridia|o__Clostridiales|f__Peptostreptococcaceae|g__Intestinibacter|s__Intestinibacter_SGB6139|t__SGB6139	200	51336	135	0.433595	0.306547	youden	0.0472234	0.0242052	0.928571	98	8304
t__SGB6140	k__Bacteria|p__Firmicutes|c__Clostridia|o__Clostridiales|f__Peptostreptococcaceae|g__Intestinibacter|s__Intestinibacter_bartlettii|t__SGB6140	200	17673	355	0.39305	0.447336	5p	0.282245	0.0500051	0.745995	437	58354
t__SGB746	k__Bacteria|p__Firmicutes|c__Clostridia|o__Clostridiales|f__Peptostreptococcaceae|g__Peptostreptococcus|s__Peptostreptococcus_anaerobius|t__SGB746	199	23520	22	0.224163	0.231499	3p		0.031746	0.5	2	189
t__SGB748	k__Bacteria|p__Firmicutes|c__Clostridia|o__Clostridiales|f__Peptostreptococcaceae|g__Peptostreptococcus|s__Peptostreptococcus_stomatis|t__SGB748	197	17386	26	0.346298	0.464115	3p		0.0314685	0	2	286
t__SGB6148	k__Bacteria|p__Firmicutes|c__Clostridia|o__Clostridiales|f__Peptostreptococcaceae|g__Romboutsia|s__Romboutsia_timonensis|t__SGB6148	136	10425	404	0.370397	0.516462	5p	0.153293	0.0500026	0.816842	475	76776
t__SGB14993_group	k__Bacteria|p__Firmicutes|c__Clostridia|o__Clostridiales|f__Clostridiaceae|g__Butyricicoccus|s__Butyricicoccus_SGB14992|t__SGB14992;k__Bacteria|p__Firmicutes|c__Clostridia|o__Clostridiales|f__Clostridiaceae|g__Butyricicoccus|s__Butyricicoccus_faecihominis|t__SGB53502;k__Bacteria|p__Bacteroidetes|c__Cytophagia|o__Cytophagales|f__Cytophagaceae|g__GGB35978|s__GGB35978_SGB53503|t__SGB53503;k__Bacteri…	190	49538	1069	0.393391	0.658954	youden	0.571632	0.0455862	0.382781	755	540142
t__SGB14894	k__Bacteria|p__Firmicutes|c__Clostridia|o__Clostridiales|f__Ruminococcaceae|g__Anaeromassilibacillus|s__Anaeromassilibacillus_sp_An250|t__SGB14894	160	67825	133	0.483838	0.535253	3p		0.0300037	0.347826	46	8199
t__SGB14963	k__Bacteria|p__Firmicutes|c__Clostridia|o__Clostridiales|f__Ruminococcaceae|g__Anaerotruncus|s__Anaerotruncus_colihominis|t__SGB14963	150	29889	86	0.411502	0.303315	3p		0.0302501	0.684211	19	3438
t__SGB14965	k__Bacteria|p__Firmicutes|c__Clostridia|o__Clostridiales|f__Ruminococcaceae|g__Anaerotruncus|s__Anaerotruncus_massiliensis|t__SGB14965	200	66342	65	0.422396	0.377739	5p	0.455619	0.0503555	0.802817	71	1688
t__SGB15286	k__Bacteria|p__Firmicutes|c__Clostridia|o__Clostridiales|f__Ruminococcaceae|g__Subdoligranulum|s__Subdoligranulum_sp_APC924_74|t__SGB15286	200	21919	1818	0.198943	0.656427	youden	0.808766	0.0414641	0.14977	1302	1544901
t__SGB4619	k__Bacteria|p__Firmicutes|c__Clostridia|o__Clostridiales|f__Ruminococcaceae|g__Drancourtella|s__Drancourtella_sp_An57|t__SGB4619	117	16067	25	0.479612	0.396776	3p		0.0315789	0.8	5	285
t__SGB15346	k__Bacteria|p__Firmicutes|c__Clostridia|o__Clostridiales|f__Ruminococcaceae|g__Faecalibacterium|s__Faecalibacterium_SGB15346|t__SGB15346	198	34071	1441	0.255095	0.613388	youden	0.852324	0.0162476	0.131429	1050	968943
t__SGB15316_group	k__Bacteria|p__Actinobacteria|c__Actinobacteria|o__Micrococcales|f__Microbacteriaceae|g__Microbacterium|s__Microbacterium_SGB53643|t__SGB53643;k__Bacteria|p__Firmicutes|c__CFGB10922|o__OFGB10922|f__FGB10922|g__GGB32804|s__GGB32804_SGB53651|t__SGB53651;k__Bacteria|p__Firmicutes|c__Clostridia|o__Clostridiales|f__Ruminococcaceae|g__Faecalibacterium|s__Faecalibacterium_prausnitzii|t__SGB15316;k__Bact…	183	60147	2096	0.217126	0.502179	youden	0.429132	0.0415027	0.529365	1260	2037143
t__SGB15317	k__Bacteria|p__Firmicutes|c__Clostridia|o__Clostridiales|f__Ruminococcaceae|g__Faecalibacterium|s__Faecalibacterium_prausnitzii|t__SGB15317	141	32434	1058	0.273562	0.643951	5p	0.771174	0.0500007	0.180696	891	521193
t__SGB15318_group	k__Bacteria|p__Firmicutes|c__CFGB11463|o__OFGB11463|f__FGB11463|g__GGB33626|s__GGB33626_SGB53579|t__SGB53579;k__Bacteria|p__Firmicutes|c__Clostridia|o__Clostridiales|f__Ruminococcaceae|g__Faecalibacterium|s__Faecalibacterium_prausnitzii|t__SGB15318	198	43951	1972	0.204765	0.71073	youden	0.846323	0.0221308	0.131546	1604	1809469
t__SGB15322	k__Bacteria|p__Firmicutes|c__Clostridia|o__Clostridiales|f__Ruminococcaceae|g__Faecalibacterium|s__Faecalibacterium_prausnitzii|t__SGB15322	107	16436	314	0.162827	0.619309	youden	0.804535	0.0354654	0.16	125	43902
t__SGB15323	k__Bacteria|p__Firmicutes|c__Clostridia|o__Clostridiales|f__Ruminococcaceae|g__Faecalibacterium|s__Faecalibacterium_prausnitzii|t__SGB15323	200	33317	270	0.210839	0.617413	youden	0.890774	0.0130717	0.0961538	104	33584
t__SGB15332_group	k__Bacteria|p__Proteobacteria|c__Alphaproteobacteria|o__Rhodobacterales|f__Rhodobacteraceae|g__Rhodobacteraceae_unclassified|s__Rhodobacteraceae_unclassified_SGB53604|t__SGB53604;k__Bacteria|p__Cyanobacteria|c__Cyanobacteria_unclassified|o__Synechococcales|f__Prochloraceae|g__Prochlorococcus|s__Prochlorococcus_SGB53618|t__SGB53618;k__Bacteria|p__Firmicutes|c__Clostridia|o__Clostridiales|f__Rumino…	161	46870	1801	0.189569	0.385669	youden	0.811312	0.0329721	0.155716	1522	1498208
t__SGB15342	k__Bacteria|p__Firmicutes|c__Clostridia|o__Clostridiales|f__Ruminococcaceae|g__Faecalibacterium|s__Faecalibacterium_prausnitzii|t__SGB15342	200	41088	2113	0.220665	0.48049	youden	0.29428	0.0380934	0.667627	1736	2088156
t__SGB15132	k__Bacteria|p__Firmicutes|c__Clostridia|o__Clostridiales|f__Ruminococcaceae|g__Flavonifractor|s__Flavonifractor_plautii|t__SGB15132	199	23224	803	0.364862	0.492762	5p	0.537284	0.0500013	0.485893	319	303292
t__SGB15134	k__Bacteria|p__Firmicutes|c__Clostridia|o__Clostridiales|f__Ruminococcaceae|g__Flavonifractor|s__Flavonifractor_sp_An10|t__SGB15134	188	22585	26	0.414257	0.48064	3p		0.0331126	0.833333	6	302
t__SGB4212	k__Bacteria|p__Firmicutes|c__Clostridia|o__Clostridiales|f__Ruminococcaceae|g__GGB3189|s__GGB3189_SGB4212|t__SGB4212	200	67783	90	0.266363	0.376514	3p		0.0302098	0.628571	35	3575
t__SGB4420	k__Bacteria|p__Firmicutes|c__Clostridia|o__Clostridiales|f__Ruminococcaceae|g__GGB3341|s__GGB3341_SGB4420|t__SGB4420	200	49586	97	0.245049	0.311231	3p		0.0300958	0.575758	33	4386
t__SGB14898	k__Bacteria|p__Firmicutes|c__Clostridia|o__Clostridiales|f__Ruminococcaceae|g__GGB9501|s__GGB9501_SGB14898|t__SGB14898	86	16500	57	0.466148	0.444198	3p		0.0303887	0.461538	13	1415
t__SGB14909	k__Bacteria|p__Firmicutes|c__Clostridia|o__Clostridiales|f__Ruminococcaceae|g__GGB9512|s__GGB9512_SGB14909|t__SGB14909	158	33981	365	0.419133	0.451293	5p	0.878569	0.0500033	0.0820312	256	60196
t__SGB15012	k__Bacteria|p__Firmicutes|c__Clostridia|o__Clostridiales|f__Ruminococcaceae|g__GGB9590|s__GGB9590_SGB15012|t__SGB15012	141	46505	60	0.466071	0.640234	3p		0.0301639	0.1	10	1525
t__SGB15015	k__Bacteria|p__Firmicutes|c__Clostridia|o__Clostridiales|f__Ruminococcaceae|g__GGB9593|s__GGB9593_SGB15015|t__SGB15015	193	48347	49	0.351354	0.602698	3p		0.0301455	0.444444	9	962
t__SGB15019	k__Bacteria|p__Firmicutes|c__Clostridia|o__Clostridiales|f__Ruminococcaceae|g__GGB9595|s__GGB9595_SGB15019|t__SGB15019	199	50802	84	0.34771	0.557744	3p		0.0301606	0.24	25	2553
t__SGB15022	k__Bacteria|p__Firmicutes|c__Clostridia|o__Clostridiales|f__Ruminococcaceae|g__GGB9597|s__GGB9597_SGB15022|t__SGB15022	197	53511	67	0.400818	0.726692	3p		0.0301418	0.166667	18	1692
t__SGB15031	k__Bacteria|p__Firmicutes|c__Clostridia|o__Clostridiales|f__Ruminococcaceae|g__GGB9602|s__GGB9602_SGB15031|t__SGB15031	130	30066	576	0.281101	0.619693	youden	0.842255	0.0197357	0.138009	442	149323
t__SGB15035	k__Bacteria|p__Firmicutes|c__Clostridia|o__Clostridiales|f__Ruminococcaceae|g__GGB9603|s__GGB9603_SGB15035|t__SGB15035	110	17801	40	0.409924	0.849849	3p		0.0306306	0	10	555
t__SGB15042_group	k__Bacteria|p__Firmicutes|c__Clostridia|o__Clostridiales|f__Ruminococcaceae|g__GGB9608|s__GGB9608_SGB15042|t__SGB15042;k__Bacteria|p__Firmicutes|c__Clostridia|o__Clostridiales|f__Ruminococcaceae|g__GGB13482|s__GGB13482_SGB72934|t__SGB72934;k__Bacteria|p__Firmicutes|c__Clostridia|o__Clostridiales|f__Ruminococcaceae|g__GGB9608|s__GGB9608_SGB15043|t__SGB15043	73	13540	44	0.298409	0.491532	3p		0.029987	0.625	8	767
t__SGB15049	k__Bacteria|p__Firmicutes|c__Clostridia|o__Clostridiales|f__Ruminococcaceae|g__GGB9614|s__GGB9614_SGB15049|t__SGB15049	155	37118	235	0.459332	0.593919	5p	0.49291	0.0500181	0.466667	60	24811
t__SGB15051	k__Bacteria|p__Firmicutes|c__Clostridia|o__Clostridiales|f__Ruminococcaceae|g__GGB9615|s__GGB9615_SGB15051|t__SGB15051	95	36655	166	0.458223	0.606612	youden	0.557833	0.0421666	0.4	55	11834
t__SGB15052	k__Bacteria|p__Firmicutes|c__Clostridia|o__Clostridiales|f__Ruminococcaceae|g__GGB9615|s__GGB9615_SGB15052|t__SGB15052	77	21456	63	0.453016	0.547251	3p		0.0305927	0.434783	23	1569
t__SGB15053_group	k__Bacteria|p__Firmicutes|c__Clostridia|o__Clostridiales|f__Oscillospiraceae|g__Dysosmobacter|s__Dysosmobacter_sp_BX15|t__SGB53730;k__Bacteria|p__Firmicutes|c__Clostridia|o__Clostridiales|f__Ruminococcaceae|g__GGB9615|s__GGB9615_SGB15053|t__SGB15053	200	47570	1328	0.313801	0.580301	5p	0.655817	0.0500002	0.381629	1056	807717
t__SGB15065	k__Bacteria|p__Firmicutes|c__Clostridia|o__Clostridiales|f__Ruminococcaceae|g__GGB9618|s__GGB9618_SGB15065|t__SGB15065	68	14130	54	0.380843	0.534139	3p		0.030541	0.727273	11	1146
t__SGB15067	k__Bacteria|p__Firmicutes|c__Clostridia|o__Clostridiales|f__Ruminococcaceae|g__GGB9619|s__GGB9619_SGB15067|t__SGB15067	106	45976	127	0.480317	0.377271	3p		0.0299959	0.512195	41	7301
t__SGB15068	k__Bacteria|p__Firmicutes|c__Clostridia|o__Clostridiales|f__Ruminococcaceae|g__GGB9620|s__GGB9620_SGB15068|t__SGB15068	109	30848	45	0.403216	0.172584	3p		0.030303	0.47619	21	891
t__SGB15073	k__Bacteria|p__Firmicutes|c__Clostridia|o__Clostridiales|f__Ruminococcaceae|g__GGB9621|s__GGB9621_SGB15073|t__SGB15073	94	27234	106	0.408325	0.347337	3p		0.030105	0.551724	29	5049
t__SGB15075	k__Bacteria|p__Firmicutes|c__Clostridia|o__Clostridiales|f__Ruminococcaceae|g__GGB9623|s__GGB9623_SGB15075|t__SGB15075	168	34695	36	0.410565	0.458216	3p		0.0311927	0.714286	7	545
t__SGB15076	k__Bacteria|p__Firmicutes|c__Clostridia|o__Clostridiales|f__Ruminococcaceae|g__GGB9623|s__GGB9623_SGB15076|t__SGB15076	128	30585	79	0.414571	0.417869	3p		0.0301847	0.736842	19	2816
t__SGB15081	k__Bacteria|p__Firmicutes|c__Clostridia|o__Clostridiales|f__Ruminococcaceae|g__GGB9627|s__GGB9627_SGB15081|t__SGB15081	197	49761	316	0.391985	0.432597	5p	0.818718	0.0500142	0.171171	333	45647
t__SGB15085	k__Bacteria|p__Firmicutes|c__Clostridia|o__Clostridiales|f__Ruminococcaceae|g__GGB9631|s__GGB9631_SGB15085|t__SGB15085	156	43205	117	0.442856	0.61547	3p		0.030115	0.189189	37	5479
t__SGB15086	k__Bacteria|p__Firmicutes|c__Clostridia|o__Clostridiales|f__Ruminococcaceae|g__GGB9631|s__GGB9631_SGB15086|t__SGB15086	157	14312	20	0.418743	0.475439	3p		0.0322581	0	1	124
t__SGB15087	k__Bacteria|p__Firmicutes|c__Clostridia|o__Clostridiales|f__Ruminococcaceae|g__GGB9631|s__GGB9631_SGB15087|t__SGB15087	149	24973	173	0.294519	0.600166	5p	0.833459	0.0500389	0.12069	58	12870
t__SGB15089	k__Bacteria|p__Firmicutes|c__Clostridia|o__Clostridiales|f__Ruminococcaceae|g__GGB9632|s__GGB9632_SGB15089|t__SGB15089	118	22374	883	0.304087	0.333158	5p	0.865766	0.0500008	0.118012	644	368274
t__SGB15090	k__Bacteria|p__Firmicutes|c__Clostridia|o__Clostridiales|f__Ruminococcaceae|g__GGB9633|s__GGB9633_SGB15090|t__SGB15090	95	8526	458	0.175871	0.200815	5p	0.888205	0.0500036	0.161209	397	97293
t__SGB15091	k__Bacteria|p__Firmicutes|c__Clostridia|o__Clostridiales|f__Ruminococcaceae|g__GGB9633|s__GGB9633_SGB15091|t__SGB15091	70	7805	478	0.180826	0.298874	youden	0.950642	0.0395151	0.00984252	508	104188
t__SGB15093	k__Bacteria|p__Firmicutes|c__Clostridia|o__Clostridiales|f__Ruminococcaceae|g__GGB9634|s__GGB9634_SGB15093|t__SGB15093	163	28433	393	0.291992	0.474004	youden	0.916345	0.0233106	0.0603448	232	71255
t__SGB15103	k__Bacteria|p__Firmicutes|c__Clostridia|o__Clostridiales|f__Ruminococcaceae|g__GGB9635|s__GGB9635_SGB15103|t__SGB15103	191	36055	177	0.283451	0.624821	youden	0.846173	0.0241973	0.12963	54	13018
t__SGB15106	k__Bacteria|p__Firmicutes|c__Clostridia|o__Clostridiales|f__Ruminococcaceae|g__GGB9635|s__GGB9635_SGB15106|t__SGB15106	188	23542	746	0.184936	0.494814	youden	0.954687	0.0197408	0.025572	743	251408
t__SGB15107	k__Bacteria|p__Firmicutes|c__Clostridia|o__Clostridiales|f__Ruminococcaceae|g__GGB9636|s__GGB9636_SGB15107|t__SGB15107	197	30864	185	0.325845	0.513458	5p	0.642448	0.0500361	0.397059	68	15229
t__SGB15115	k__Bacteria|p__Firmicutes|c__Clostridia|o__Clostridiales|f__Ruminococcaceae|g__GGB9640|s__GGB9640_SGB15115|t__SGB15115	52	22539	112	0.454182	0.557574	3p		0.0301079	0.854167	48	5281
t__SGB15121	k__Bacteria|p__Firmicutes|c__Clostridia|o__Clostridiales|f__Ruminococcaceae|g__GGB9644|s__GGB9644_SGB15121|t__SGB15121	182	32954	200	0.397819	0.607175	youden	0.78877	0.0270198	0.184211	76	18616
t__SGB15164	k__Bacteria|p__Firmicutes|c__Clostridia|o__Clostridiales|f__Ruminococcaceae|g__GGB9667|s__GGB9667_SGB15164|t__SGB15164	176	56431	142	0.451874	0.308515	3p		0.0300129	0.736842	38	9296
t__SGB15180	k__Bacteria|p__Firmicutes|c__Clostridia|o__Clostridiales|f__Ruminococcaceae|g__GGB9677|s__GGB9677_SGB15180|t__SGB15180	193	39924	344	0.304297	0.471489	youden	0.913586	0.0357816	0.0506329	237	53072
t__SGB15198	k__Bacteria|p__Firmicutes|c__Clostridia|o__Clostridiales|f__Ruminococcaceae|g__GGB9691|s__GGB9691_SGB15198|t__SGB15198	198	43316	219	0.320017	0.558375	youden	0.74561	0.0364409	0.217949	78	21185
t__SGB15201	k__Bacteria|p__Firmicutes|c__Clostridia|o__Clostridiales|f__Ruminococcaceae|g__GGB9694|s__GGB9694_SGB15201|t__SGB15201	150	37825	95	0.38622	0.325849	3p		0.030077	0.815789	38	4156
t__SGB15203	k__Bacteria|p__Firmicutes|c__Clostridia|o__Clostridiales|f__Ruminococcaceae|g__GGB9694|s__GGB9694_SGB15203|t__SGB15203	139	37459	104	0.311801	0.46761	3p		0.0301415	0.5	36	4877
t__SGB15204	k__Bacteria|p__Firmicutes|c__Clostridia|o__Clostridiales|f__Ruminococcaceae|g__GGB9694|s__GGB9694_SGB15204|t__SGB15204	199	41615	58	0.298223	0.34472	5p	0.66613	0.0503694	0.469388	98	1489
t__SGB15209	k__Bacteria|p__Firmicutes|c__Clostridia|o__Clostridiales|f__Ruminococcaceae|g__GGB9695|s__GGB9695_SGB15209|t__SGB15209	178	28668	31	0.415753	0.523017	3p		0.0306604	0.375	8	424
t__SGB15210	k__Bacteria|p__Firmicutes|c__Clostridia|o__Clostridiales|f__Ruminococcaceae|g__GGB9695|s__GGB9695_SGB15210|t__SGB15210	199	11112	18	0.31673	0.47131	3p		0.0347222	0.25	4	144
t__SGB15213	k__Bacteria|p__Firmicutes|c__Clostridia|o__Clostridiales|f__Ruminococcaceae|g__GGB9697|s__GGB9697_SGB15213|t__SGB15213	198	38524	54	0.370841	0.572151	3p		0.030581	0.538462	13	981
t__SGB15216	k__Bacteria|p__Firmicutes|c__Clostridia|o__Clostridiales|f__Ruminococcaceae|g__GGB9699|s__GGB9699_SGB15216|t__SGB15216	197	36705	687	0.354586	0.560382	youden	0.919304	0.00819639	0.0725	400	219853
t__SGB15218	k__Bacteria|p__Firmicutes|c__Clostridia|o__Clostridiales|f__Ruminococcaceae|g__GGB9701|s__GGB9701_SGB15218|t__SGB15218	198	32455	34	0.364193	0.501512	3p		0.0321782	0.25	8	404
t__SGB15224	k__Bacteria|p__Firmicutes|c__Clostridia|o__Clostridiales|f__Ruminococcaceae|g__GGB9705|s__GGB9705_SGB15224|t__SGB15224	197	36039	354	0.388608	0.451267	5p	0.598868	0.0500009	0.462766	188	55399
t__SGB15225	k__Bacteria|p__Firmicutes|c__Clostridia|o__Clostridiales|f__Ruminococcaceae|g__GGB9705|s__GGB9705_SGB15225|t__SGB15225	168	53479	317	0.467892	0.769316	5p	0.748481	0.0500112	0.215054	93	44570
t__SGB15229	k__Bacteria|p__Firmicutes|c__Clostridia|o__Clostridiales|f__Ruminococcaceae|g__GGB9707|s__GGB9707_SGB15229|t__SGB15229	163	65014	323	0.464661	0.60007	youden	0.67315	0.034925	0.291925	161	47015
t__SGB15238	k__Bacteria|p__Firmicutes|c__Clostridia|o__Clostridiales|f__Ruminococcaceae|g__GGB9709|s__GGB9709_SGB15238|t__SGB15238	200	62442	119	0.329372	0.515271	3p		0.0301562	0.388889	36	5571
t__SGB15244	k__Bacteria|p__Firmicutes|c__Clostridia|o__Clostridiales|f__Ruminococcaceae|g__GGB9712|s__GGB9712_SGB15244|t__SGB15244	107	20473	400	0.275037	0.571177	youden	0.93597	0.0189175	0.0451128	266	71944
t__SGB15290	k__Bacteria|p__Firmicutes|c__Clostridia|o__Clostridiales|f__Ruminococcaceae|g__GGB9730|s__GGB9730_SGB15290|t__SGB15290	52	7024	22	0.452973	0.59953	3p		0.0309278	0.8	5	194
t__SGB15291	k__Bacteria|p__Firmicutes|c__Clostridia|o__Clostridiales|f__Ruminococcaceae|g__GGB9730|s__GGB9730_SGB15291|t__SGB15291	171	37305	645	0.429213	0.653411	5p	0.54527	0.0500044	0.415027	559	194123
t__SGB15295_group	k__Bacteria|p__Firmicutes|c__Clostridia|o__Clostridiales|f__Ruminococcaceae|g__Gemmiger|s__Gemmiger_SGB15295|t__SGB15295;k__Bacteria|p__Proteobacteria|c__Alphaproteobacteria|o__Rhizobiales|f__Phyllobacteriaceae|g__GGB32424|s__GGB32424_SGB63313|t__SGB63313;k__Bacteria|p__Firmicutes|c__CFGB14643|o__OFGB14643|f__FGB14643|g__GGB40600|s__GGB40600_SGB53655|t__SGB53655	106	25582	287	0.325963	0.709265	5p	0.823069	0.0500123	0.151515	99	36691
t__SGB15299	k__Bacteria|p__Firmicutes|c__Clostridia|o__Clostridiales|f__Ruminococcaceae|g__Gemmiger|s__Gemmiger_SGB15299|t__SGB15299	137	23878	344	0.338941	0.634338	5p	0.810793	0.0500167	0.149123	114	53982
t__SGB15300	k__Bacteria|p__Firmicutes|c__Clostridia|o__Clostridiales|f__Ruminococcaceae|g__Gemmiger|s__Gemmiger_formicilis|t__SGB15300	200	35414	1444	0.224865	0.601154	youden	0.826009	0.0140969	0.159894	1132	984400
t__SGB14890	k__Bacteria|p__Firmicutes|c__Clostridia|o__Clostridiales|f__Ruminococcaceae|g__Hydrogeniiclostidium|s__Hydrogeniiclostidium_mannosilyticum|t__SGB14890	158	43195	45	0.508195	0.468823	3p		0.0302352	0.725	40	893
t__SGB14912	k__Bacteria|p__Firmicutes|c__Clostridia|o__Clostridiales|f__Ruminococcaceae|g__Negativibacillus|s__Negativibacillus_massiliensis|t__SGB14912	187	64475	146	0.44086	0.53303	5p	0.781047	0.0500203	0.207792	77	9856
t__SGB14851	k__Bacteria|p__Firmicutes|c__Clostridia|o__Clostridiales|f__Ruminococcaceae|g__Neglecta|s__Neglecta_timonensis|t__SGB14851	195	87029	109	0.441721	0.306682	3p		0.0301497	0.961538	26	4743
t__SGB14837	k__Bacteria|p__Firmicutes|c__Clostridia|o__Clostridiales|f__Ruminococcaceae|g__Phocea|s__Phocea_massiliensis|t__SGB14837	118	16861	31	0.430195	0.476619	3p		0.0322581	0.833333	6	403
t__SGB15156_group	k__Bacteria|p__Firmicutes|c__Clostridia|o__Clostridiales|f__Ruminococcaceae|g__Pseudoflavonifractor|s__Pseudoflavonifractor_sp_An184|t__SGB15155;k__Bacteria|p__Firmicutes|c__Clostridia|o__Clostridiales|f__Ruminococcaceae|g__Pseudoflavonifractor|s__Pseudoflavonifractor_SGB15156|t__SGB15156	187	52847	98	0.420311	0.437435	3p		0.0300769	0.404255	47	4422
t__SGB4280	k__Bacteria|p__Firmicutes|c__Clostridia|o__Clostridiales|f__Ruminococcaceae|g__Pseudoruminococcus|s__Pseudoruminococcus_massiliensis|t__SGB4280	200	25236	220	0.21105	0.156484	5p	0.685712	0.0500317	0.546667	75	22086
t__SGB14853	k__Bacteria|p__Firmicutes|c__Clostridia|o__Clostridiales|f__Ruminococcaceae|g__Ruminococcaceae_unclassified|s__Clostridium_leptum|t__SGB14853	199	24325	468	0.351188	0.544918	5p	0.579212	0.05	0.380645	155	102740
t__SGB4198_group	k__Bacteria|p__Cyanobacteria|c__Cyanobacteria_unclassified|o__Synechococcales|f__Prochloraceae|g__GGB33457|s__GGB33457_SGB47484|t__SGB47484;k__Bacteria|p__Firmicutes|c__Clostridia|o__Clostridiales|f__Ruminococcaceae|g__Ruminococcaceae_unclassified|s__Eubacterium_siraeum|t__SGB4198	200	35514	920	0.205159	0.155431	5p	0.879489	0.0500007	0.079922	513	376235
t__SGB14974	k__Bacteria|p__Firmicutes|c__Clostridia|o__Clostridiales|f__Ruminococcaceae|g__Ruminococcaceae_unclassified|s__Ruminococcaceae_bacterium_AM07_15|t__SGB14974	121	38960	71	0.514914	0.297686	3p		0.0304239	0.692308	13	2005
t__SGB14960	k__Bacteria|p__Firmicutes|c__Clostridia|o__Clostridiales|f__Ruminococcaceae|g__Ruminococcaceae_unclassified|s__Ruminococcaceae_bacterium_D5|t__SGB14960	169	45427	43	0.48284	0.282726	3p		0.0302663	1	10	826
t__SGB14177	k__Bacteria|p__Firmicutes|c__Clostridia|o__Clostridiales|f__Ruminococcaceae|g__Ruminococcaceae_unclassified|s__Ruminococcaceae_bacterium|t__SGB14177	85	8812	33	0.469835	0.242512	3p		0.0308642	1	6	486
t__SGB14834	k__Bacteria|p__Firmicutes|c__Clostridia|o__Clostridiales|f__Ruminococcaceae|g__Ruminococcaceae_unclassified|s__Ruminococcaceae_bacterium|t__SGB14834	143	22162	34	0.44657	0.388844	3p		0.0301724	0.666667	3	464
t__SGB14899	k__Bacteria|p__Firmicutes|c__Clostridia|o__Clostridiales|f__Ruminococcaceae|g__Ruminococcaceae_unclassified|s__Ruminococcaceae_bacterium|t__SGB14899	76	19294	199	0.477477	0.504094	5p	0.196497	0.0499569	0.837037	135	17415
t__SGB14906	k__Bacteria|p__Firmicutes|c__Clostridia|o__Clostridiales|f__Ruminococcaceae|g__Ruminococcaceae_unclassified|s__Ruminococcaceae_bacterium|t__SGB14906	185	47755	163	0.417943	0.684672	youden	0.917778	0.0222222	0.06	50	11565
t__SGB15196	k__Bacteria|p__Firmicutes|c__Clostridia|o__Clostridiales|f__Ruminococcaceae|g__Ruminococcaceae_unclassified|s__Ruminococcaceae_bacterium|t__SGB15196	177	71701	139	0.432938	0.530925	3p		0.0300604	0.297872	47	8117
t__SGB15249	k__Bacteria|p__Firmicutes|c__Clostridia|o__Clostridiales|f__Ruminococcaceae|g__Ruminococcaceae_unclassified|s__Ruminococcaceae_bacterium|t__SGB15249	199	44744	920	0.315087	0.619357	5p	0.657553	0.0500023	0.3107	486	388502
t__SGB15272	k__Bacteria|p__Firmicutes|c__Clostridia|o__Clostridiales|f__Ruminococcaceae|g__Ruminococcaceae_unclassified|s__Ruminococcaceae_bacterium|t__SGB15272	199	39499	151	0.368189	0.505078	5p	0.670435	0.0500139	0.362069	58	10777
t__SGB15273	k__Bacteria|p__Firmicutes|c__Clostridia|o__Clostridiales|f__Ruminococcaceae|g__Ruminococcaceae_unclassified|s__Ruminococcaceae_bacterium|t__SGB15273	159	40374	90	0.441779	0.262198	3p		0.0302544	0.73913	23	3735
t__SGB15275	k__Bacteria|p__Firmicutes|c__Clostridia|o__Clostridiales|f__Ruminococcaceae|g__Ruminococcaceae_unclassified|s__Ruminococcaceae_bacterium|t__SGB15275	187	31896	26	0.381866	0.148691	3p		0.0306122	1	2	294
t__SGB15278	k__Bacteria|p__Firmicutes|c__Clostridia|o__Clostridiales|f__Ruminococcaceae|g__Ruminococcaceae_unclassified|s__Ruminococcaceae_bacterium|t__SGB15278	150	42655	46	0.432051	0.495048	3p		0.0308325	0.444444	9	973
t__SGB15356	k__Bacteria|p__Firmicutes|c__Clostridia|o__Clostridiales|f__Ruminococcaceae|g__Ruminococcaceae_unclassified|s__Ruminococcaceae_bacterium|t__SGB15356	193	23355	550	0.269555	0.449411	youden	0.933006	0.0372545	0.0297398	269	135232
t__SGB4174	k__Bacteria|p__Firmicutes|c__Clostridia|o__Clostridiales|f__Ruminococcaceae|g__Ruminococcaceae_unclassified|s__Ruminococcaceae_bacterium|t__SGB4174	196	15549	20	0.306782	0.34659	3p		0.0348837	0.75	4	172
t__SGB4181	k__Bacteria|p__Firmicutes|c__Clostridia|o__Clostridiales|f__Ruminococcaceae|g__Ruminococcaceae_unclassified|s__Ruminococcaceae_bacterium|t__SGB4181	200	23616	172	0.174172	0.143472	5p	0.512425	0.0500044	0.672131	61	11379
t__SGB4183	k__Bacteria|p__Firmicutes|c__Clostridia|o__Clostridiales|f__Ruminococcaceae|g__Ruminococcaceae_unclassified|s__Ruminococcaceae_bacterium|t__SGB4183	180	36359	37	0.37646	0.418603	3p		0.0314685	0.727273	11	572
t__SGB4184	k__Bacteria|p__Firmicutes|c__Clostridia|o__Clostridiales|f__Ruminococcaceae|g__Ruminococcaceae_unclassified|s__Ruminococcaceae_bacterium|t__SGB4184	199	36791	259	0.311481	0.210578	5p	0.597069	0.0500109	0.413265	196	27474
t__SGB4247	k__Bacteria|p__Firmicutes|c__Clostridia|o__Clostridiales|f__Ruminococcaceae|g__Ruminococcaceae_unclassified|s__Ruminococcaceae_bacterium|t__SGB4247	200	25416	208	0.137823	0.630755	5p	0.942865	0.0500205	0.0135135	148	19552
t__SGB4393	k__Bacteria|p__Firmicutes|c__Clostridia|o__Clostridiales|f__Ruminococcaceae|g__Ruminococcaceae_unclassified|s__Ruminococcaceae_bacterium|t__SGB4393	198	32054	58	0.362149	0.327867	3p		0.0306331	0.625	24	1469
t__SGB53821	k__Bacteria|p__Firmicutes|c__Clostridia|o__Clostridiales|f__Ruminococcaceae|g__Ruminococcaceae_unclassified|s__Ruminococcaceae_bacterium|t__SGB53821	53	4827	28	0.468377	0.472541	3p		0.0317003	0.875	8	347
t__SGB15233	k__Bacteria|p__Firmicutes|c__Clostridia|o__Clostridiales|f__Ruminococcaceae|g__Ruminococcaceae_unclassified|s__Ruminococcaceae_unclassified_SGB15233|t__SGB15233	194	29120	398	0.321243	0.539074	5p	0.512224	0.0500014	0.524823	282	71478
t__SGB15234	k__Bacteria|p__Firmicutes|c__Clostridia|o__Clostridiales|f__Ruminococcaceae|g__Ruminococcaceae_unclassified|s__Ruminococcaceae_unclassified_SGB15234|t__SGB15234	141	26176	708	0.270605	0.613042	youden	0.770149	0.0431558	0.186695	466	227710
t__SGB15236	k__Bacteria|p__Firmicutes|c__Clostridia|o__Clostridiales|f__Ruminococcaceae|g__Ruminococcaceae_unclassified|s__Ruminococcaceae_unclassified_SGB15236|t__SGB15236	200	35369	658	0.343802	0.625826	5p	0.693755	0.0500025	0.25974	385	198850
t__SGB15260	k__Bacteria|p__Firmicutes|c__Clostridia|o__Clostridiales|f__Ruminococcaceae|g__Ruminococcaceae_unclassified|s__Ruminococcaceae_unclassified_SGB15260|t__SGB15260	81	15618	420	0.257847	0.519925	youden	0.96736	0.0148889	0.0177515	169	79052
t__SGB15265_group	k__Bacteria|p__Firmicutes|c__CFGB11808|o__OFGB11808|f__FGB11808|g__GGB34356|s__GGB34356_SGB53552|t__SGB53552;k__Bacteria|p__Firmicutes|c__Clostridia|o__Clostridiales|f__Ruminococcaceae|g__Ruminococcaceae_unclassified|s__Ruminococcaceae_unclassified_SGB15267|t__SGB15267;k__Bacteria|p__Firmicutes|c__Clostridia|o__Clostridiales|f__Ruminococcaceae|g__Ruminococcaceae_unclassified|s__Ruminococcaceae_un…	82	16993	1001	0.266246	0.190286	youden	0.758584	0.0361846	0.205231	497	460804
t__SGB15309	k__Bacteria|p__Firmicutes|c__Clostridia|o__Clostridiales|f__Ruminococcaceae|g__Ruminococcaceae_unclassified|s__Ruminococcaceae_unclassified_SGB15309|t__SGB15309	169	61763	122	0.395671	0.539623	5p	0.500268	0.0500586	0.588235	68	5973
t__SGB4191	k__Bacteria|p__Firmicutes|c__Clostridia|o__Clostridiales|f__Ruminococcaceae|g__Ruminococcaceae_unclassified|s__Ruminococcaceae_unclassified_SGB4191|t__SGB4191	199	18012	536	0.251298	0.527891	youden	0.931561	0.00627717	0.0621622	370	131588
t__SGB4425_group	k__Bacteria|p__Firmicutes|c__CFGB10579|o__OFGB10579|f__FGB10579|g__GGB32202|s__GGB32202_SGB47389|t__SGB47389;k__Bacteria|p__Firmicutes|c__Clostridia|o__Clostridiales|f__Ruminococcaceae|g__Ruminococcaceae_unclassified|s__Ruminococcaceae_unclassified_SGB4425|t__SGB4425	198	34012	387	0.262904	0.329756	youden	0.930649	0.0428613	0.0264901	151	68290
t__SGB4421	k__Bacteria|p__Firmicutes|c__Clostridia|o__Clostridiales|f__Ruminococcaceae|g__Ruminococcus|s__Ruminococcus_SGB4421|t__SGB4421	200	16009	309	0.231568	0.261828	5p	0.783778	0.0500175	0.412587	143	42885
t__SGB4262	k__Bacteria|p__Firmicutes|c__Clostridia|o__Clostridiales|f__Ruminococcaceae|g__Ruminococcus|s__Ruminococcus_bicirculans|t__SGB4262	164	19779	1388	0.160701	0.214034	youden	0.943602	0.00648025	0.0499182	1222	891941
t__SGB4285_group	k__Bacteria|p__Firmicutes|c__CFGB11233|o__OFGB11233|f__FGB11233|g__GGB33221|s__GGB33221_SGB47464|t__SGB47464;k__Bacteria|p__Firmicutes|c__Clostridia|o__Clostridiales|f__Ruminococcaceae|g__Ruminococcus|s__Ruminococcus_bromii|t__SGB4285;k__Bacteria|p__Firmicutes|c__CFGB11283|o__OFGB11283|f__FGB11283|g__GGB33281|s__GGB33281_SGB47466|t__SGB47466	119	15391	1396	0.0981305	0.245945	youden	0.927003	0.00742361	0.0655738	732	896464
t__SGB4422	k__Bacteria|p__Firmicutes|c__Clostridia|o__Clostridiales|f__Ruminococcaceae|g__Ruminococcus|s__Ruminococcus_callidus|t__SGB4422	200	19476	451	0.255929	0.552136	youden	0.901466	0.0344316	0.0641026	156	94419
t__SGB25497	k__Bacteria|p__Firmicutes|c__Clostridia|o__Clostridiales|f__Ruminococcaceae|g__Ruminococcus|s__Ruminococcus_sp_AF41_9|t__SGB25497	195	58224	114	0.368899	0.388898	3p		0.0301291	0.744681	47	5576
t__SGB4272	k__Bacteria|p__Firmicutes|c__Clostridia|o__Clostridiales|f__Ruminococcaceae|g__Ruminococcus|s__Ruminococcus_sp_JE7A12|t__SGB4272	200	35682	94	0.246245	0.30963	3p		0.0301801	0.3	20	3943
t__SGB4290	k__Bacteria|p__Firmicutes|c__Clostridia|o__Clostridiales|f__Ruminococcaceae|g__Ruminococcus|s__Ruminococcus_sp_NSJ_71|t__SGB4290	200	10607	485	0.09361	0.568929	youden	0.931191	0.0286306	0.0401786	224	107263
t__SGB15271	k__Bacteria|p__Firmicutes|c__Clostridia|o__Clostridiales|f__Ruminococcaceae|g__Ruthenibacterium|s__Ruthenibacterium_lactatiformans|t__SGB15271	167	20487	856	0.349999	0.503277	5p	0.348011	0.0499999	0.645356	829	350081
t__SGB4035	k__Bacteria|p__Firmicutes|c__Erysipelotrichia|o__Erysipelotrichales|f__Erysipelotrichaceae|g__Amedibacillus|s__Amedibacillus_dolichus|t__SGB4035	190	21362	29	0.377189	0.299387	3p		0.0314961	0.333333	6	381
t__SGB4042	k__Bacteria|p__Firmicutes|c__Erysipelotrichia|o__Erysipelotrichales|f__Erysipelotrichaceae|g__Amedibacterium|s__Amedibacterium_intestinale|t__SGB4042	200	26275	20	0.170875	0.407474	3p		0.0344828	0.6	5	174
t__SGB6783_group	k__Bacteria|p__Firmicutes|c__Erysipelotrichia|o__Erysipelotrichales|f__Erysipelotrichaceae|g__Catenibacterium|s__Catenibacterium_mitsuokai|t__SGB6778;k__Bacteria|p__Firmicutes|c__Erysipelotrichia|o__Erysipelotrichales|f__Erysipelotrichaceae|g__Catenibacterium|s__Catenibacterium_sp_AM22_15|t__SGB6783;k__Bacteria|p__Firmicutes|c__CFGB10957|o__OFGB10957|f__FGB10957|g__GGB32852|s__GGB32852_SGB47223|t…	180	20940	310	0.20532	0.174128	youden	0.896517	0.0236957	0.0797872	188	43088
t__SGB6771	k__Bacteria|p__Firmicutes|c__Erysipelotrichia|o__Erysipelotrichales|f__Erysipelotrichaceae|g__Coprobacillus|s__Coprobacillus_cateniformis|t__SGB6771	200	49983	86	0.405671	0.173507	3p		0.0300292	0.785714	14	3430
t__SGB4031	k__Bacteria|p__Firmicutes|c__Erysipelotrichia|o__Erysipelotrichales|f__Erysipelotrichaceae|g__Dielma|s__Dielma_fastidiosa|t__SGB4031	167	24947	49	0.472685	0.267785	3p		0.0300546	0.875	16	1098
t__SGB4037_group	k__Bacteria|p__Firmicutes|c__CFGB11307|o__OFGB11307|f__FGB11307|g__GGB33317|s__GGB33317_SGB51734|t__SGB51734;k__Bacteria|p__Firmicutes|c__Erysipelotrichia|o__Erysipelotrichales|f__Erysipelotrichaceae|g__Erysipelatoclostridium|s__Clostridium_innocuum|t__SGB4037	200	21358	304	0.320464	0.309618	5p	0.301002	0.050014	0.801887	212	42728
t__SGB6749	k__Bacteria|p__Firmicutes|c__Erysipelotrichia|o__Erysipelotrichales|f__Erysipelotrichaceae|g__Erysipelatoclostridium|s__Clostridium_saccharogumia|t__SGB6749	187	28669	46	0.361455	0.403875	5p	0.360606	0.0504775	0.797297	74	733
t__SGB6747	k__Bacteria|p__Firmicutes|c__Erysipelotrichia|o__Erysipelotrichales|f__Erysipelotrichaceae|g__Erysipelatoclostridium|s__Clostridium_spiroforme|t__SGB6747	198	47676	165	0.409379	0.198829	youden	0.629343	0.0125485	0.358108	296	12113
t__SGB6744	k__Bacteria|p__Firmicutes|c__Erysipelotrichia|o__Erysipelotrichales|f__Erysipelotrichaceae|g__Erysipelatoclostridium|s__Erysipelatoclostridium_ramosum|t__SGB6744	200	16232	303	0.253512	0.340171	youden	0.324558	0.0158678	0.659574	94	42791
t__SGB4027	k__Bacteria|p__Firmicutes|c__Erysipelotrichia|o__Erysipelotrichales|f__Erysipelotrichaceae|g__Erysipelotrichaceae_unclassified|s__Erysipelotrichaceae_bacterium|t__SGB4027	149	26914	36	0.420933	0.400972	3p		0.0307167	0.888889	9	586
t__SGB4029	k__Bacteria|p__Firmicutes|c__Erysipelotrichia|o__Erysipelotrichales|f__Erysipelotrichaceae|g__Erysipelotrichaceae_unclassified|s__Erysipelotrichaceae_bacterium|t__SGB4029	165	52292	88	0.43335	0.511059	3p		0.0301508	0.555556	27	3582
t__SGB6836_group	k__Bacteria|p__Firmicutes|c__Erysipelotrichia|o__Erysipelotrichales|f__Erysipelotrichaceae|g__Erysipelotrichaceae_unclassified|s__Erysipelotrichaceae_bacterium|t__SGB6836;k__Bacteria|p__Firmicutes|c__Erysipelotrichia|o__Erysipelotrichales|f__Erysipelotrichaceae|g__Erysipelotrichaceae_unclassified|s__Erysipelotrichaceae_unclassified_SGB71090|t__SGB71090;k__Bacteria|p__Firmicutes|c__Erysipelotrichi…	200	41162	92	0.328192	0.58478	3p		0.0301129	0.391304	23	3188
t__SGB6750	k__Bacteria|p__Firmicutes|c__Erysipelotrichia|o__Erysipelotrichales|f__Erysipelotrichaceae|g__Faecalibacillus|s__Faecalibacillus_faecis|t__SGB6750	157	17349	209	0.344478	0.409175	5p	0.634625	0.0500025	0.440678	59	20359
t__SGB6754	k__Bacteria|p__Firmicutes|c__Erysipelotrichia|o__Erysipelotrichales|f__Erysipelotrichaceae|g__Faecalibacillus|s__Faecalibacillus_intestinalis|t__SGB6754	124	10859	850	0.28737	0.464968	youden	0.828632	0.0431624	0.128205	702	340690
t__SGB6790	k__Bacteria|p__Firmicutes|c__Erysipelotrichia|o__Erysipelotrichales|f__Erysipelotrichaceae|g__Faecalitalea|s__Faecalitalea_cylindroides|t__SGB6790	199	58194	82	0.342128	0.292054	youden	0.110703	0.00136565	0.887931	116	2929
t__SGB4030	k__Bacteria|p__Firmicutes|c__Erysipelotrichia|o__Erysipelotrichales|f__Erysipelotrichaceae|g__GGB3034|s__GGB3034_SGB4030|t__SGB4030	139	13339	18	0.447631	0.459915	3p		0.033557	1	1	149
t__SGB6806_group	k__Bacteria|p__Firmicutes|c__CFGB10472|o__OFGB10472|f__FGB10472|g__GGB32038|s__GGB32038_SGB47182|t__SGB47182;k__Bacteria|p__Firmicutes|c__Erysipelotrichia|o__Erysipelotrichales|f__Erysipelotrichaceae|g__Holdemanella|s__Holdemanella_biformis|t__SGB6806	108	15994	173	0.264618	0.37056	youden	0.94217	0.00278405	0.0550459	109	13290
t__SGB4046	k__Bacteria|p__Firmicutes|c__Erysipelotrichia|o__Erysipelotrichales|f__Erysipelotrichaceae|g__Holdemania|s__Holdemania_filiformis|t__SGB4046	191	47954	105	0.510937	0.243605	3p		0.0300931	0.814815	27	5051
t__SGB4045	k__Bacteria|p__Firmicutes|c__Erysipelotrichia|o__Erysipelotrichales|f__Erysipelotrichaceae|g__Holdemania|s__Holdemania_sp_Marseille_P2844|t__SGB4045	105	24248	85	0.325859	0.349316	5p	0.137991	0.0502717	0.930328	244	2944
t__SGB6769	k__Bacteria|p__Firmicutes|c__Erysipelotrichia|o__Erysipelotrichales|f__Erysipelotrichaceae|g__Longibaculum|s__Longibaculum_muris|t__SGB6769	186	32705	61	0.394059	0.234346	3p		0.0299813	0.842105	19	1601
t__SGB4041	k__Bacteria|p__Firmicutes|c__Erysipelotrichia|o__Erysipelotrichales|f__Erysipelotrichaceae|g__Longicatena|s__Longicatena_caecimuris|t__SGB4041	199	26395	164	0.358279	0.21699	5p	0.297904	0.050004	0.724138	58	12499
t__SGB4026	k__Bacteria|p__Firmicutes|c__Erysipelotrichia|o__Erysipelotrichales|f__Erysipelotrichaceae|g__Massilicoli|s__Massilicoli_timonensis|t__SGB4026	199	11622	21	0.351525	0.336412	3p		0.0352941	0.571429	7	170
t__SGB6768	k__Bacteria|p__Firmicutes|c__Erysipelotrichia|o__Erysipelotrichales|f__Erysipelotrichaceae|g__Massilimicrobiota|s__Massilimicrobiota_sp_An134|t__SGB6768	197	33277	46	0.384286	0.460303	3p		0.0309598	0.333333	9	969
t__SGB6767	k__Bacteria|p__Firmicutes|c__Erysipelotrichia|o__Erysipelotrichales|f__Erysipelotrichaceae|g__Massilimicrobiota|s__Massilimicrobiota_timonensis|t__SGB6767	146	34207	41	0.472675	0.677975	5p	0.622675	0.0509461	0.469136	81	687
t__SGB6833_group	k__Bacteria|p__Firmicutes|c__Erysipelotrichia|o__Erysipelotrichales|f__Erysipelotrichaceae|g__Solobacterium|s__Solobacterium_SGB6828|t__SGB6828;k__Bacteria|p__Firmicutes|c__Erysipelotrichia|o__Erysipelotrichales|f__Erysipelotrichaceae|g__Solobacterium|s__Solobacterium_SGB6833|t__SGB6833;k__Bacteria|p__Firmicutes|c__Erysipelotrichia|o__Erysipelotrichales|f__Erysipelotrichaceae|g__Solobacterium|s__…	114	24688	17	0.333539	0.196295	3p		0.031746		0	126
t__SGB6846	k__Bacteria|p__Firmicutes|c__Erysipelotrichia|o__Erysipelotrichales|f__Erysipelotrichaceae|g__Turicibacter|s__Turicibacter_sanguinis|t__SGB6846	180	35651	43	0.48301	0.354456	3p		0.0303413	1	13	791
t__SGB6847	k__Bacteria|p__Firmicutes|c__Erysipelotrichia|o__Erysipelotrichales|f__Erysipelotrichaceae|g__Turicibacter|s__Turicibacter_sanguinis|t__SGB6847	175	57633	115	0.467755	0.302605	3p		0.0300114	0.97619	42	6131
t__SGB4993	k__Bacteria|p__Firmicutes|c__Firmicutes_unclassified|o__Firmicutes_unclassified|f__Firmicutes_unclassified|g__Firmicutes_unclassified|s__Firmicutes_bacterium_AF16_15|t__SGB4993	199	36438	1301	0.293357	0.603753	youden	0.733137	0.0185874	0.248276	1015	782844
t__SGB4063	k__Bacteria|p__Firmicutes|c__Firmicutes_unclassified|o__Firmicutes_unclassified|f__Firmicutes_unclassified|g__Firmicutes_unclassified|s__Firmicutes_bacterium|t__SGB4063	11	319	5	0.0702194				0	0	1	9
t__SGB5785	k__Bacteria|p__Firmicutes|c__Negativicutes|o__Acidaminococcales|f__Acidaminococcaceae|g__Acidaminococcaceae_unclassified|s__Acidaminococcaceae_unclassified_SGB5785|t__SGB5785	199	64319	222	0.217649	0.694093	youden	0.991012	0.00201966	0.00696864	287	22281
t__SGB5736	k__Bacteria|p__Firmicutes|c__Negativicutes|o__Acidaminococcales|f__Acidaminococcaceae|g__Acidaminococcus|s__Acidaminococcus_intestini|t__SGB5736	199	21758	289	0.220354	0.0470793	5p	0.304965	0.0500128	0.842105	171	39190
t__SGB5792	k__Bacteria|p__Firmicutes|c__Negativicutes|o__Acidaminococcales|f__Acidaminococcaceae|g__Phascolarctobacterium|s__Phascolarctobacterium_faecium|t__SGB5792	200	18298	1010	0.179782	0.492795	5p	0.903884	0.0500016	0.0508906	786	460925
t__SGB6962_group	k__Bacteria|p__Cyanobacteria|c__Cyanobacteria_unclassified|o__Synechococcales|f__Prochloraceae|g__Prochlorococcus|s__Prochlorococcus_SGB47106|t__SGB47106;k__Bacteria|p__Firmicutes|c__Negativicutes|o__Selenomonadales|f__Selenomonadaceae|g__Megamonas|s__Megamonas_funiformis|t__SGB6962	199	42638	108	0.235703	0.365815	3p		0.0301545	0.263158	38	5306
t__SGB5906_group	k__Bacteria|p__Firmicutes|c__CFGB11505|o__OFGB11505|f__FGB11505|g__GGB33749|s__GGB33749_SGB53386|t__SGB53386;k__Bacteria|p__Firmicutes|c__Negativicutes|o__Selenomonadales|f__Selenomonadaceae|g__Mitsuokella|s__Mitsuokella_multacida|t__SGB5906	90	12018	37	0.131906	0.626686	3p		0.0315985	0	19	538
t__SGB6961	k__Bacteria|p__Firmicutes|c__Negativicutes|o__Selenomonadales|f__Selenomonadales_unclassified|g__Selenomonadales_unclassified|s__Selenomonadales_bacterium|t__SGB6961	191	23140	30	0.403593	0.284047	3p		0.03125	0.333333	3	384
t__SGB5843	k__Bacteria|p__Firmicutes|c__Negativicutes|o__Veillonellales|f__Veillonellaceae|g__Allisonella|s__Allisonella_histaminiformans|t__SGB5843	170	57202	119	0.446711	0.422413	5p	0.601171	0.0500536	0.482759	58	6533
t__SGB5870	k__Bacteria|p__Firmicutes|c__Negativicutes|o__Veillonellales|f__Veillonellaceae|g__Anaeroglobus|s__Anaeroglobus_geminatus|t__SGB5870	198	16895	19	0.258812	0.428271	3p		0.0340136	0.5	6	147
t__SGB5869	k__Bacteria|p__Firmicutes|c__Negativicutes|o__Veillonellales|f__Veillonellaceae|g__Colibacter|s__Colibacter_massiliensis|t__SGB5869	200	10313	18	0.176218	0.0688923	3p		0.0310078		0	129
t__SGB5803	k__Bacteria|p__Firmicutes|c__Negativicutes|o__Veillonellales|f__Veillonellaceae|g__Dialister|s__Dialister_hominis|t__SGB5803	200	16684	200	0.120924	0.519723	youden	0.66143	0.0436983	0.294872	78	18376
t__SGB5825_group	k__Bacteria|p__Firmicutes|c__Negativicutes|o__Veillonellales|f__Veillonellaceae|g__Dialister|s__Dialister_invisus|t__SGB5825;k__Bacteria|p__Cyanobacteria|c__Cyanobacteria_unclassified|o__Synechococcales|f__Prochloraceae|g__GGB32493|s__GGB32493_SGB47054|t__SGB47054	200	15948	931	0.123026	0.330356	youden	0.884095	0.033324	0.0825806	775	405984
t__SGB5842	k__Bacteria|p__Firmicutes|c__Negativicutes|o__Veillonellales|f__Veillonellaceae|g__Dialister|s__Dialister_pneumosintes|t__SGB5842	199	45880	58	0.332252	0.251318	3p		0.0301003	0.75	12	1495
t__SGB5868	k__Bacteria|p__Firmicutes|c__Negativicutes|o__Veillonellales|f__Veillonellaceae|g__Megasphaera|s__Megasphaera_micronuciformis|t__SGB5868	200	45220	57	0.241964	0.501677	3p		0.0300699	0.75	8	1430
t__SGB5855	k__Bacteria|p__Firmicutes|c__Negativicutes|o__Veillonellales|f__Veillonellaceae|g__Megasphaera|s__Megasphaera_sp_MJR8396C|t__SGB5855	106	6852	24	0.153082	0.0775954	3p		0.0329218	1	5	243
t__SGB6936	k__Bacteria|p__Firmicutes|c__Negativicutes|o__Veillonellales|f__Veillonellaceae|g__Veillonella|s__Veillonella_atypica|t__SGB6936	109	27336	193	0.314535	0.646016	youden	0.440687	0.0169405	0.542373	59	17532
t__SGB6952	k__Bacteria|p__Firmicutes|c__Negativicutes|o__Veillonellales|f__Veillonellaceae|g__Veillonella|s__Veillonella_dispar|t__SGB6952	165	48238	286	0.40456	0.673604	5p	0.607616	0.0499987	0.357143	140	38221
t__SGB6939	k__Bacteria|p__Firmicutes|c__Negativicutes|o__Veillonellales|f__Veillonellaceae|g__Veillonella|s__Veillonella_parvula|t__SGB6939	196	37046	417	0.343266	0.63355	youden	0.870324	0.013084	0.116592	223	82085
t__SGB6956	k__Bacteria|p__Firmicutes|c__Negativicutes|o__Veillonellales|f__Veillonellaceae|g__Veillonella|s__Veillonella_rogosae|t__SGB6956	90	23585	92	0.337336	0.647713	3p		0.0302409	0.352941	17	3902
t__SGB6661	k__Bacteria|p__Firmicutes|c__Tissierellia|o__Tissierellales|f__Peptoniphilaceae|g__Anaerococcus|s__Anaerococcus_obesiensis|t__SGB6661	147	34273	73	0.270388	0.622954	3p		0.0301932	0.5	16	1656
t__SGB6683	k__Bacteria|p__Firmicutes|c__Tissierellia|o__Tissierellales|f__Peptoniphilaceae|g__Finegoldia|s__Finegoldia_magna|t__SGB6683	51	5767	17	0.185906						1	30
t__SGB6653	k__Bacteria|p__Firmicutes|c__Tissierellia|o__Tissierellales|f__Peptoniphilaceae|g__Parvimonas|s__Parvimonas_micra|t__SGB6653	107	10549	28	0.329991	0.573195	3p		0.0315186	0	2	349
t__SGB6699	k__Bacteria|p__Firmicutes|c__Tissierellia|o__Tissierellales|f__Peptoniphilaceae|g__Peptoniphilus|s__Peptoniphilus_SGB6699|t__SGB6699	134	20318	22	0.203827						3	41
t__SGB6697	k__Bacteria|p__Firmicutes|c__Tissierellia|o__Tissierellales|f__Peptoniphilaceae|g__Peptoniphilus|s__Peptoniphilus_harei|t__SGB6697	21	1185	10	0.0227848						1	30
t__SGB6705	k__Bacteria|p__Firmicutes|c__Tissierellia|o__Tissierellales|f__Peptoniphilaceae|g__Peptoniphilus|s__Peptoniphilus_lacrimalis|t__SGB6705	199	43013	55	0.249933	0.608767	3p		0.0307692	0.307692	13	260
t__SGB6007	k__Bacteria|p__Fusobacteria|c__Fusobacteriia|o__Fusobacteriales|f__Fusobacteriaceae|g__Fusobacterium|s__Fusobacterium_nucleatum|t__SGB6007	48	14549	41	0.143327	0.549559	3p		0.0309859	0.166667	6	710
t__SGB9203	k__Bacteria|p__Lentisphaerae|c__Lentisphaeria|o__Lentisphaeria_unclassified|f__Lentisphaeria_unclassified|g__Lentisphaeria_unclassified|s__Lentisphaeria_bacterium|t__SGB9203	200	57236	80	0.417533	0.375535	3p		0.0302276	0.761905	21	2812
t__SGB9205	k__Bacteria|p__Lentisphaerae|c__Lentisphaeria|o__Lentisphaeria_unclassified|f__Lentisphaeria_unclassified|g__Lentisphaeria_unclassified|s__Lentisphaeria_bacterium|t__SGB9205	123	15879	58	0.381003	0.461469	3p		0.0303244	0.466667	15	1418
t__SGB9202	k__Bacteria|p__Lentisphaerae|c__Lentisphaeria|o__Victivallales|f__Victivallaceae|g__Victivallis|s__Victivallis_vadensis|t__SGB9202	200	37254	42	0.410675	0.446321	3p		0.0312945	0.714286	7	703
t__SGB9344	k__Bacteria|p__Proteobacteria|c__Alphaproteobacteria|o__Alphaproteobacteria_unclassified|f__Alphaproteobacteria_unclassified|g__Alphaproteobacteria_unclassified|s__Alphaproteobacteria_bacterium|t__SGB9344	199	48687	53	0.288337	0.372614	3p		0.0300088	0.615385	13	1133
t__SGB9340	k__Bacteria|p__Proteobacteria|c__Alphaproteobacteria|o__Alphaproteobacteria_unclassified|f__Alphaproteobacteria_unclassified|g__GGB6606|s__GGB6606_SGB9340|t__SGB9340	200	32628	167	0.204855	0.388611	5p	0.71004	0.0500705	0.272727	55	12762
t__SGB9342_group	k__Bacteria|p__Proteobacteria|c__CFGB49964|o__OFGB49964|f__FGB49964|g__GGB53034|s__GGB53034_SGB73963|t__SGB73963;k__Bacteria|p__Proteobacteria|c__Alphaproteobacteria|o__Alphaproteobacteria_unclassified|f__Alphaproteobacteria_unclassified|g__GGB6608|s__GGB6608_SGB9342|t__SGB9342	200	15836	156	0.155567	0.517356	5p	0.904586	0.0500363	0.0509554	157	11012
t__SGB9346	k__Bacteria|p__Proteobacteria|c__Alphaproteobacteria|o__Alphaproteobacteria_unclassified|f__Alphaproteobacteria_unclassified|g__GGB6612|s__GGB6612_SGB9346|t__SGB9346	200	18503	270	0.181269	0.197413	youden	0.901226	0.0195665	0.0792079	101	32249
t__SGB9347	k__Bacteria|p__Proteobacteria|c__Alphaproteobacteria|o__Alphaproteobacteria_unclassified|f__Alphaproteobacteria_unclassified|g__GGB6613|s__GGB6613_SGB9347|t__SGB9347	200	22818	304	0.219066	0.636136	youden	0.923573	0.0386911	0.0377358	212	42051
t__SGB72433_group	k__Bacteria|p__Proteobacteria|c__Alphaproteobacteria|o__Rhizobiales|f__Phyllobacteriaceae|g__GGB38171|s__GGB38171_SGB72426|t__SGB72426;k__Bacteria|p__Actinobacteria|c__Coriobacteriia|o__Eggerthellales|f__Eggerthellaceae|g__Ellagibacter|s__Ellagibacter_SGB14815|t__SGB14815;k__Bacteria|p__Actinobacteria|c__Coriobacteriia|o__Eggerthellales|f__Eggerthellaceae|g__Ellagibacter|s__Ellagibacter_isourolit…	97	27072	159	0.347146	0.468276	youden	0.939488	0.00281921	0.0576923	52	10996
t__SGB9387	k__Bacteria|p__Proteobacteria|c__Betaproteobacteria|o__Burkholderiales|f__Oxalobacteraceae|g__Oxalobacter|s__Oxalobacter_formigenes|t__SGB9387	96	11668	30	0.42544	0.397723	3p		0.0310881	0.571429	7	386
t__SGB9272_group	k__Bacteria|p__Proteobacteria|c__Betaproteobacteria|o__Burkholderiales|f__Sutterellaceae|g__Mesosutterella|s__Mesosutterella_multiformis|t__SGB9272;k__Bacteria|p__Proteobacteria|c__Betaproteobacteria|o__Burkholderiales|f__Sutterellaceae|g__Dakarella|s__Dakarella_massiliensis|t__SGB9271	200	23503	161	0.303493	0.28923	5p	0.749981	0.0500654	0.22093	86	12224
t__SGB9260	k__Bacteria|p__Proteobacteria|c__Betaproteobacteria|o__Burkholderiales|f__Sutterellaceae|g__Parasutterella|s__Parasutterella_SGB9260|t__SGB9260	112	8166	320	0.268358	0.338025	5p	0.624023	0.0500191	0.388451	381	47042
t__SGB9262	k__Bacteria|p__Proteobacteria|c__Betaproteobacteria|o__Burkholderiales|f__Sutterellaceae|g__Parasutterella|s__Parasutterella_excrementihominis|t__SGB9262	110	10875	633	0.288574	0.478004	5p	0.592472	0.0500024	0.480556	360	185971
t__SGB9283	k__Bacteria|p__Proteobacteria|c__Betaproteobacteria|o__Burkholderiales|f__Sutterellaceae|g__Sutterella|s__Sutterella_wadsworthensis|t__SGB9283	200	28036	546	0.275743	0.240519	5p	0.827431	0.0500032	0.152174	230	140511
t__SGB9269	k__Bacteria|p__Proteobacteria|c__CFGB2397|o__OFGB2397|f__FGB2397|g__GGB6561|s__GGB6561_SGB9269|t__SGB9269	192	40585	56	0.257735	0.0513133	3p		0.0300699	0.85	20	1430
t__SGB15452	k__Bacteria|p__Proteobacteria|c__Deltaproteobacteria|o__Desulfovibrionales|f__Desulfovibrionaceae|g__Bilophila|s__Bilophila_wadsworthia|t__SGB15452	200	33108	1089	0.374072	0.533245	5p	0.697869	0.0500012	0.269231	806	561427
t__SGB15463	k__Bacteria|p__Proteobacteria|c__Deltaproteobacteria|o__Desulfovibrionales|f__Desulfovibrionaceae|g__Desulfovibrio|s__Desulfovibrio_desulfuricans|t__SGB15463	191	30086	29	0.367335	0.437837	3p		0.0314961	0.571429	7	381
t__SGB15470	k__Bacteria|p__Proteobacteria|c__Deltaproteobacteria|o__Desulfovibrionales|f__Desulfovibrionaceae|g__Desulfovibrio|s__Desulfovibrio_fairfieldensis|t__SGB15470	196	50204	96	0.420011	0.344139	5p	0.776131	0.05	0.256831	183	3840
t__SGB15469	k__Bacteria|p__Proteobacteria|c__Deltaproteobacteria|o__Desulfovibrionales|f__Desulfovibrionaceae|g__Desulfovibrio|s__Desulfovibrio_legallii|t__SGB15469	163	3079	13	0.335074	0.189255	3p		0.0410959	0.666667	3	73
t__SGB15459	k__Bacteria|p__Proteobacteria|c__Deltaproteobacteria|o__Desulfovibrionales|f__Desulfovibrionaceae|g__GGB9818|s__GGB9818_SGB15459|t__SGB15459	106	22751	37	0.490647	0.554597	3p		0.0307167	1	9	586
t__SGB19429	k__Bacteria|p__Proteobacteria|c__Epsilonproteobacteria|o__Campylobacterales|f__Campylobacteraceae|g__Campylobacter|s__Campylobacter_hominis|t__SGB19429	199	25874	22	0.309298						3	41
t__SGB58520	k__Bacteria|p__Proteobacteria|c__Gammaproteobacteria|o__Aeromonadales|f__Aeromonadaceae|g__GGB41458|s__GGB41458_SGB58520|t__SGB58520	21	2908	16	0.28787	0.532111	3p		0.0344828	1	10	87
t__SGB10074	k__Bacteria|p__Proteobacteria|c__Gammaproteobacteria|o__Enterobacterales|f__Enterobacteriaceae|g__Citrobacter|s__Citrobacter_amalonaticus|t__SGB10074	57	5310	24	0.0871234	0.315735	3p		0.0333333	1	1	240
t__SGB10083_group	k__Bacteria|p__Proteobacteria|c__Gammaproteobacteria|o__Enterobacterales|f__Enterobacteriaceae|g__Citrobacter|s__Citrobacter_portucalensis|t__SGB10084;k__Bacteria|p__Proteobacteria|c__Gammaproteobacteria|o__Enterobacterales|f__Enterobacteriaceae|g__Citrobacter|s__Citrobacter_freundii|t__SGB10083;k__Bacteria|p__Proteobacteria|c__Gammaproteobacteria|o__Enterobacterales|f__Enterobacteriaceae|g__Citr…	68	17952	56	0.244396	0.219517	3p		0.0301587	0.666667	6	1260
t__SGB10068	k__Bacteria|p__Proteobacteria|c__Gammaproteobacteria|o__Enterobacterales|f__Enterobacteriaceae|g__Escherichia|s__Escherichia_coli|t__SGB10068	64	5675	1013	0.167072	0.256498	5p	0.487982	0.0500003	0.464358	491	483297
t__SGB10119	k__Bacteria|p__Proteobacteria|c__Gammaproteobacteria|o__Enterobacterales|f__Enterobacteriaceae|g__Klebsiella|s__Klebsiella_michiganensis|t__SGB10119	24	2501	33	0.0339258	0.0660757	3p		0.0311804	0.5	2	449
t__SGB10118	k__Bacteria|p__Proteobacteria|c__Gammaproteobacteria|o__Enterobacterales|f__Enterobacteriaceae|g__Klebsiella|s__Klebsiella_oxytoca|t__SGB10118	101	13410	58	0.128889	0.317291	3p		0.0294925	0.666667	6	1458
t__SGB10115	k__Bacteria|p__Proteobacteria|c__Gammaproteobacteria|o__Enterobacterales|f__Enterobacteriaceae|g__Klebsiella|s__Klebsiella_pneumoniae|t__SGB10115	200	29233	307	0.287655	0.37739	5p	0.556366	0.0499988	0.542169	83	42201
t__SGB10028	k__Bacteria|p__Proteobacteria|c__Gammaproteobacteria|o__Enterobacterales|f__Morganellaceae|g__Morganella|s__Morganella_morganii|t__SGB10028	150	24967	51	0.242468	0.250873	3p		0.0307287	0.25	4	1139
t__SGB9992	k__Bacteria|p__Proteobacteria|c__Gammaproteobacteria|o__Enterobacterales|f__Morganellaceae|g__Proteus|s__Proteus_mirabilis|t__SGB9992	200	39006	52	0.293996	0.370479	3p		0.0300429	0.6	10	1165
t__SGB9712_group	k__Bacteria|p__Proteobacteria|c__Alphaproteobacteria|o__Rhodobacterales|f__Rhodobacteraceae|g__Stappia|s__Stappia_SGB58133|t__SGB58133;k__Bacteria|p__Proteobacteria|c__Gammaproteobacteria|o__Pasteurellales|f__Pasteurellaceae|g__Haemophilus|s__Haemophilus_SGB9675|t__SGB9675;k__Bacteria|p__Proteobacteria|c__Gammaproteobacteria|o__Pasteurellales|f__Pasteurellaceae|g__Haemophilus|s__Haemophilus_SGB97…	197	59306	488	0.382589	0.77825	5p	0.418663	0.0500072	0.539519	291	111104
t__SGB15506	k__Bacteria|p__Synergistetes|c__Synergistia|o__Synergistales|f__Synergistaceae|g__Cloacibacillus|s__Cloacibacillus_evryensis|t__SGB15506	198	18605	26	0.376138	0.261123	3p		0.032491	0.666667	12	277
t__SGB6584	k__Bacteria|p__Tenericutes|c__Mollicutes|o__Acholeplasmatales|f__Acholeplasmatales_unclassified|g__Acholeplasmatales_unclassified|s__Acholeplasmatales_unclassified_SGB6584|t__SGB6584	200	34297	75	0.137194	0.291131	3p		0.030303	0.448276	29	2409
t__SGB9226	k__Bacteria|p__Verrucomicrobia|c__Verrucomicrobiae|o__Verrucomicrobiales|f__Akkermansiaceae|g__Akkermansia|s__Akkermansia_muciniphila|t__SGB9226	171	13008	988	0.135433	0.322966	youden	0.910048	0.0354329	0.0545194	697	452800
t__SGB9228	k__Bacteria|p__Verrucomicrobia|c__Verrucomicrobiae|o__Verrucomicrobiales|f__Akkermansiaceae|g__Akkermansia|s__Akkermansia_muciniphila|t__SGB9228	200	9695	335	0.140984	0.0203356	5p	0.763261	0.0500061	0.448692	497	49354
t__SGB2154	k__Archaea|p__Crenarchaeota|c__Thermoprotei|o__Thermoproteales|f__Thermofilaceae|g__GGB1567|s__GGB1567_SGB2154|t__SGB2154	200	24558	37	0.178582	0.296158	3p		0.0309446	0.733333	15	614
t__SGB1024	k__Archaea|p__Euryarchaeota|c__CFGB343|o__OFGB343|f__FGB343|g__GGB781|s__GGB781_SGB1024|t__SGB1024	200	50279	77	0.209337	0.73791	3p		0.030303	0.0952381	21	2607
t__SGB17300	k__Bacteria|p__Actinobacteria|c__Actinobacteria|o__Bifidobacteriales|f__Bifidobacteriaceae|g__Alloscardovia|s__Alloscardovia_omnicolens|t__SGB17300	197	16967	14	0.263364	0.460881	3p		0.0379747	1	3	79
t__SGB17231	k__Bacteria|p__Actinobacteria|c__Actinobacteria|o__Bifidobacteriales|f__Bifidobacteriaceae|g__Bifidobacterium|s__Bifidobacterium_angulatum|t__SGB17231	158	24448	79	0.184584	0.671132	3p		0.0302229	0.272727	22	2647
t__SGB14334	k__Bacteria|p__Actinobacteria|c__Coriobacteriia|o__Eggerthellales|f__Eggerthellaceae|g__Eggerthellaceae_unclassified|s__Eggerthellaceae_bacterium|t__SGB14334	197	59823	97	0.309556	0.344242	3p		0.0300328	0.5	40	4262
t__SGB14339	k__Bacteria|p__Actinobacteria|c__Coriobacteriia|o__Eggerthellales|f__Eggerthellaceae|g__Eggerthellaceae_unclassified|s__Eggerthellaceae_bacterium|t__SGB14339	192	25642	17	0.27936	0.401651	3p		0.0357143	0.625	8	84
t__SGB14336	k__Bacteria|p__Actinobacteria|c__Coriobacteriia|o__Eggerthellales|f__Eggerthellaceae|g__GGB9361|s__GGB9361_SGB14336|t__SGB14336	200	62745	83	0.335299	0.398417	3p		0.0302537	0.394737	38	3074
t__SGB1472	k__Bacteria|p__Bacteroidetes|c__Bacteroidia|o__Bacteroidales|f__Bacteroidaceae|g__Bacteroidaceae_unclassified|s__Bacteroidaceae_bacterium|t__SGB1472	200	29235	134	0.136073	0.822214	3p		0.030032	0.111111	45	7492
t__SGB1474	k__Bacteria|p__Bacteroidetes|c__Bacteroidia|o__Bacteroidales|f__Bacteroidaceae|g__Bacteroidaceae_unclassified|s__Bacteroidaceae_bacterium|t__SGB1474	200	6497	31	0.0156449	0.971696	3p		0.0337079	0	15	178
t__SGB1842	k__Bacteria|p__Bacteroidetes|c__Bacteroidia|o__Bacteroidales|f__Bacteroidaceae|g__Bacteroides|s__Bacteroides_timonensis|t__SGB1842	45	8478	46	0.109619	0.501327	3p		0.029656	0.230769	13	843
t__SGB2076	k__Bacteria|p__Bacteroidetes|c__Bacteroidia|o__Bacteroidales|f__Bacteroidales_unclassified|g__Bacteroidales_unclassified|s__Bacteroidales_unclassified_SGB2076|t__SGB2076	160	6338	23	0.136177	0.398647	3p		0.0311111	0.285714	7	225
t__SGB2071	k__Bacteria|p__Bacteroidetes|c__Bacteroidia|o__Bacteroidales|f__Bacteroidales_unclassified|g__GGB1495|s__GGB1495_SGB2071|t__SGB2071	200	20729	253	0.12295	0.334894	youden	0.969507	0.00108132	0.0294118	102	26819
t__SGB2173	k__Bacteria|p__Bacteroidetes|c__Bacteroidia|o__Bacteroidales|f__Bacteroidales_unclassified|g__GGB1582|s__GGB1582_SGB2173|t__SGB2173	199	14419	17	0.260677	0.286589	3p		0.034188	0.666667	6	117
t__SGB1891_group	k__Bacteria|p__Bacteroidetes|c__CFGB11907|o__OFGB11907|f__FGB11907|g__GGB34521|s__GGB34521_SGB48470|t__SGB48470;k__Bacteria|p__Bacteroidetes|c__Bacteroidia|o__Bacteroidales|f__Bacteroidales_unclassified|g__Phocaeicola|s__Phocaeicola_coprocola|t__SGB1891	200	12938	295	0.12883	0.133473	youden	0.932348	0.0203152	0.0473373	169	39724
t__SGB1888	k__Bacteria|p__Bacteroidetes|c__Bacteroidia|o__Bacteroidales|f__Bacteroidales_unclassified|g__Phocaeicola|s__Phocaeicola_coprophilus|t__SGB1888	200	44358	87	0.103707	0.399781	youden	0.73928	0.0178625	0.242857	70	3303
t__SGB1980	k__Bacteria|p__Bacteroidetes|c__Bacteroidia|o__Bacteroidales|f__Porphyromonadaceae|g__Porphyromonas|s__Porphyromonas_SGB1980|t__SGB1980	40	9535	20	0.267132	0.402628	3p		0.0305344	0	1	131
t__SGB1477_group	k__Bacteria|p__Bacteroidetes|c__CFGB13856|o__OFGB13856|f__FGB13856|g__GGB38013|s__GGB38013_SGB48300|t__SGB48300;k__Bacteria|p__Bacteroidetes|c__Bacteroidia|o__Bacteroidales|f__Prevotellaceae|g__Prevotellamassilia|s__Prevotellamassilia_timonensis|t__SGB1477	198	34113	77	0.022304	0.819319	3p		0.0301103	0	47	2358
t__SGB1653	k__Bacteria|p__Bacteroidetes|c__Bacteroidia|o__Bacteroidales|f__Prevotellaceae|g__Prevotella|s__Prevotella_SGB1653|t__SGB1653	107	22851	96	0.15102	0.536382	3p		0.0302553	0.03125	32	3173
t__SGB1680	k__Bacteria|p__Bacteroidetes|c__Bacteroidia|o__Bacteroidales|f__Prevotellaceae|g__Prevotella|s__Prevotella_SGB1680|t__SGB1680	200	24786	147	0.0996357	0.19845	youden	0.982143	0	0.0178571	56	7193
t__SGB1613	k__Bacteria|p__Bacteroidetes|c__Bacteroidia|o__Bacteroidales|f__Prevotellaceae|g__Prevotella|s__Prevotella_copri|t__SGB1613	200	16800	229	0.0916142	0.377484	youden	0.986822	0.00155031	0.0116279	86	21286
t__SGB1617_group	k__Bacteria|p__Bacteroidetes|c__Bacteroidia|o__Bacteroidales|f__Prevotellaceae|g__Prevotella|s__Prevotella_SGB1615|t__SGB1615;k__Bacteria|p__Bacteroidetes|c__Bacteroidia|o__Bacteroidales|f__Prevotellaceae|g__Prevotella|s__Prevotella_hominis|t__SGB1617	200	24953	129	0.0698749	0.426609	youden	0.956816	0.0146128	0.0285714	70	6638
t__SGB1585	k__Bacteria|p__Bacteroidetes|c__Bacteroidia|o__Bacteroidales|f__Prevotellaceae|g__Prevotella|s__Prevotella_lascolaii|t__SGB1585	200	29848	41	0.151025	0.65877	3p		0.0308311	0.294118	17	746
t__SGB1662	k__Bacteria|p__Bacteroidetes|c__Bacteroidia|o__Bacteroidales|f__Prevotellaceae|g__Prevotella|s__Prevotella_pectinovora|t__SGB1662	200	23214	68	0.0961248	0.74366	3p		0.029975	0.0689655	29	1201
t__SGB1666	k__Bacteria|p__Bacteroidetes|c__Bacteroidia|o__Bacteroidales|f__Prevotellaceae|g__Prevotella|s__Prevotella_sp_P4_51|t__SGB1666	200	55143	100	0.117042	0.737547	3p		0.0301943	0.133333	45	3345
t__SGB2311	k__Bacteria|p__Bacteroidetes|c__Bacteroidia|o__Bacteroidales|f__Rikenellaceae|g__Alistipes|s__Alistipes_dispar|t__SGB2311	199	44856	205	0.376557	0.466677	5p	0.265741	0.0500079	0.815686	255	19037
t__SGB2240	k__Bacteria|p__Bacteroidetes|c__Bacteroidia|o__Bacteroidales|f__Rikenellaceae|g__GGB1632|s__GGB1632_SGB2240|t__SGB2240	200	33205	70	0.0702657	0.875611	3p		0.0301331	0.0322581	31	1427
t__SGB2321	k__Bacteria|p__Bacteroidetes|c__Bacteroidia|o__Bacteroidales|f__Rikenellaceae|g__GGB1689|s__GGB1689_SGB2321|t__SGB2321	180	42497	39	0.41707	0.575801	3p		0.030349	0.466667	15	659
t__SGB2241	k__Bacteria|p__Bacteroidetes|c__Bacteroidia|o__Bacteroidales|f__Rikenellaceae|g__Rikenellaceae_unclassified|s__Rikenellaceae_bacterium|t__SGB2241	198	17361	23	0.190259	0.886097	3p		0.0310881	0	8	193
t__SGB2227	k__Bacteria|p__Bacteroidetes|c__Bacteroidia|o__Bacteroidales|f__Rikenellaceae|g__Rikenellaceae_unclassified|s__Rikenellaceae_unclassified_SGB2227|t__SGB2227	200	21798	63	0.047046	0.480989	3p		0.0302843	0.222222	27	1618
t__SGB2230	k__Bacteria|p__Bacteroidetes|c__Bacteroidia|o__Bacteroidales|f__Rikenellaceae|g__Rikenellaceae_unclassified|s__Rikenellaceae_unclassified_SGB2230|t__SGB2230	131	16566	105	0.0860017	0.62956	youden	0.789876	0.00641986	0.203704	54	4673
t__SGB1930	k__Bacteria|p__Bacteroidetes|c__Bacteroidia|o__Bacteroidales|f__Tannerellaceae|g__GGB1407|s__GGB1407_SGB1930|t__SGB1930	197	38914	55	0.156148	0.563078	3p		0.0301915	0.227273	22	1358
t__SGB1957	k__Bacteria|p__Bacteroidetes|c__CFGB602|o__OFGB602|f__FGB602|g__GGB1420|s__GGB1420_SGB1957|t__SGB1957	200	47721	203	0.26161	0.421723	5p	0.660253	0.0500265	0.347594	187	18890
t__SGB2276	k__Bacteria|p__Bacteroidetes|c__Flavobacteriia|o__Flavobacteriales|f__Flavobacteriales_unclassified|g__GGB1662|s__GGB1662_SGB2276|t__SGB2276	166	36204	40	0.445893	0.394131	3p		0.0305132	0.3	10	721
t__SGB8601	k__Bacteria|p__Candidatus_Melainabacteria|c__Candidatus_Melainabacteria_unclassified|o__Candidatus_Gastranaerophilales|f__Candidatus_Gastranaerophilales_unclassified|g__Candidatus_Gastranaerophilales_unclassified|s__Candidatus_Gastranaerophilales_bacterium|t__SGB8601	189	26928	300	0.259487	0.281377	youden	0.933739	0.0139735	0.0522876	153	40219
t__SGB7295	k__Bacteria|p__Firmicutes|c__Bacilli|o__Bacillales|f__Bacillales_unclassified|g__Gemella|s__Gemella_morbillorum|t__SGB7295	176	19117	26	0.371558	0.350117	3p		0.0311419	0.5	2	289
t__SGB7865	k__Bacteria|p__Firmicutes|c__Bacilli|o__Bacillales|f__Staphylococcaceae|g__Staphylococcus|s__Staphylococcus_epidermidis|t__SGB7865	200	11439	20	0.301189	0.131427	3p		0.0301205	0.75	4	166
t__SGB6452	k__Bacteria|p__Firmicutes|c__Bacilli|o__Bacilli_unclassified|f__Bacilli_unclassified|g__Bacilli_unclassified|s__Bacilli_bacterium|t__SGB6452	200	22419	42	0.198292	0.443844	3p		0.030888	0.125	8	777
t__SGB6510	k__Bacteria|p__Firmicutes|c__Bacilli|o__Bacilli_unclassified|f__Bacilli_unclassified|g__Bacilli_unclassified|s__Bacilli_bacterium|t__SGB6510	183	14819	43	0.270718	0.488799	3p		0.0310881	0.333333	9	772
t__SGB6511	k__Bacteria|p__Firmicutes|c__Bacilli|o__Bacilli_unclassified|f__Bacilli_unclassified|g__Bacilli_unclassified|s__Bacilli_bacterium|t__SGB6511	154	15195	24	0.362721	0.616468	3p		0.0301724	0.5	4	232
t__SGB6428	k__Bacteria|p__Firmicutes|c__Bacilli|o__Bacilli_unclassified|f__Bacilli_unclassified|g__Bacilli_unclassified|s__Bacilli_unclassified_SGB6428|t__SGB6428	168	22971	65	0.288738	0.261057	3p		0.0304225	0.375	16	1775
t__SGB6420	k__Bacteria|p__Firmicutes|c__Bacilli|o__Bacilli_unclassified|f__Bacilli_unclassified|g__GGB4641|s__GGB4641_SGB6420|t__SGB6420	188	7024	15	0.275142	0.36157	3p		0.0326087	0.333333	3	92
t__SGB6522	k__Bacteria|p__Firmicutes|c__Bacilli|o__Bacilli_unclassified|f__Bacilli_unclassified|g__GGB4710|s__GGB4710_SGB6522|t__SGB6522	199	17251	39	0.286298	0.499148	3p		0.0304487	0	11	624
t__SGB7088_group	k__Bacteria|p__Firmicutes|c__CFGB10718|o__OFGB10718|f__FGB10718|g__GGB32462|s__GGB32462_SGB48618|t__SGB48618;k__Bacteria|p__Firmicutes|c__Bacilli|o__Lactobacillales|f__Lactobacillaceae|g__Limosilactobacillus|s__Lactobacillus_mucosae|t__SGB7088	191	25695	49	0.285825	0.326516	3p		0.030205	0.583333	12	927
t__SGB7098	k__Bacteria|p__Firmicutes|c__Bacilli|o__Lactobacillales|f__Lactobacillaceae|g__Limosilactobacillus|s__Lactobacillus_vaginalis|t__SGB7098	63	3519	17	0.24982	0.244048	3p		0.0333333	1	2	120
t__SGB8026	k__Bacteria|p__Firmicutes|c__Bacilli|o__Lactobacillales|f__Streptococcaceae|g__Streptococcus|s__Streptococcus_constellatus|t__SGB8026	27	747	10	0.0491299						0	38
t__SGB47515	k__Bacteria|p__Firmicutes|c__CFGB10719|o__OFGB10719|f__FGB10719|g__GGB32463|s__GGB32463_SGB47515|t__SGB47515	29	362	4	0.00138122						0	4
t__SGB3965	k__Bacteria|p__Firmicutes|c__CFGB1218|o__OFGB1218|f__FGB1218|g__GGB2983|s__GGB2983_SGB3965|t__SGB3965	24	5803	39	0.298749	0.579165	3p		0.0308008	0.5	10	487
t__SGB13979	k__Bacteria|p__Firmicutes|c__Clostridia|o__Clostridia_unclassified|f__Clostridia_unclassified|g__Clostridia_unclassified|s__Clostridia_bacterium|t__SGB13979	200	47964	83	0.377326	0.588795	3p		0.0301525	0.227273	22	2819
t__SGB14110	k__Bacteria|p__Firmicutes|c__Clostridia|o__Clostridia_unclassified|f__Clostridia_unclassified|g__Clostridia_unclassified|s__Clostridia_bacterium|t__SGB14110	199	28082	33	0.351667	0.777972	3p		0.0318841	0.1	10	345
t__SGB15377	k__Bacteria|p__Firmicutes|c__Clostridia|o__Clostridia_unclassified|f__Clostridia_unclassified|g__Clostridia_unclassified|s__Clostridia_bacterium|t__SGB15377	200	69198	131	0.373892	0.489134	3p		0.0301035	0.473684	38	7441
t__SGB15408	k__Bacteria|p__Firmicutes|c__Clostridia|o__Clostridia_unclassified|f__Clostridia_unclassified|g__Clostridia_unclassified|s__Clostridia_bacterium|t__SGB15408	199	32821	39	0.286904	0.469073	3p		0.0286678	0.363636	11	593
t__SGB4365	k__Bacteria|p__Firmicutes|c__Clostridia|o__Clostridia_unclassified|f__Clostridia_unclassified|g__Clostridia_unclassified|s__Clostridia_bacterium|t__SGB4365	200	20466	145	0.140495	0.569559	youden	0.938972	0.0210283	0.04	50	9083
t__SGB53819	k__Bacteria|p__Firmicutes|c__Clostridia|o__Clostridia_unclassified|f__Clostridia_unclassified|g__Clostridia_unclassified|s__Clostridia_bacterium|t__SGB53819	85	12868	20	0.450762	0.707443	3p		0.0365854	0.25	4	82
t__SGB6290	k__Bacteria|p__Firmicutes|c__Clostridia|o__Clostridia_unclassified|f__Clostridia_unclassified|g__Clostridia_unclassified|s__Clostridia_bacterium|t__SGB6290	199	9792	26	0.167468	0.460353	3p		0.0310078	0.428571	7	258
t__SGB13999	k__Bacteria|p__Firmicutes|c__Clostridia|o__Clostridia_unclassified|f__Clostridia_unclassified|g__Clostridia_unclassified|s__Clostridia_unclassified_SGB13999|t__SGB13999	199	28809	34	0.202788	0.695517	3p		0.0308123	0	6	357
t__SGB3983	k__Bacteria|p__Firmicutes|c__Clostridia|o__Clostridia_unclassified|f__Clostridia_unclassified|g__Clostridia_unclassified|s__Clostridia_unclassified_SGB3983|t__SGB3983	195	41675	73	0.402572	0.410264	3p		0.03003	0.55	20	1998
t__SGB4317	k__Bacteria|p__Firmicutes|c__Clostridia|o__Clostridia_unclassified|f__Clostridia_unclassified|g__Clostridia_unclassified|s__Clostridia_unclassified_SGB4317|t__SGB4317	200	9336	134	0.113969	0.0552266	3p		0.0300724	0.44898	49	8147
t__SGB4373	k__Bacteria|p__Firmicutes|c__Clostridia|o__Clostridia_unclassified|f__Clostridia_unclassified|g__Clostridia_unclassified|s__Clostridia_unclassified_SGB4373|t__SGB4373	144	19271	77	0.146895	0.643675	3p		0.030082	0.24	25	2194
t__SGB6302	k__Bacteria|p__Firmicutes|c__Clostridia|o__Clostridia_unclassified|f__Clostridia_unclassified|g__Clostridia_unclassified|s__Clostridia_unclassified_SGB6302|t__SGB6302	192	25178	43	0.232711	0.465615	youden	0.693453	0.00482315	0.301724	116	622
t__SGB6307	k__Bacteria|p__Firmicutes|c__Clostridia|o__Clostridia_unclassified|f__Clostridia_unclassified|g__Clostridia_unclassified|s__Clostridia_unclassified_SGB6307|t__SGB6307	197	36160	75	0.229343	0.29966	3p		0.0302632	0.571429	28	2280
t__SGB6376	k__Bacteria|p__Firmicutes|c__Clostridia|o__Clostridia_unclassified|f__Clostridia_unclassified|g__Clostridia_unclassified|s__Clostridia_unclassified_SGB6376|t__SGB6376	176	32651	99	0.368827	0.42759	5p	0.309447	0.0500114	0.666667	81	4399
t__SGB4364	k__Bacteria|p__Firmicutes|c__Clostridia|o__Clostridia_unclassified|f__Clostridia_unclassified|g__GGB3303|s__GGB3303_SGB4364|t__SGB4364	200	41904	79	0.0663723	0.653612	3p		0.0296626	0.0740741	27	2697
t__SGB5182	k__Bacteria|p__Firmicutes|c__Clostridia|o__Clostridia_unclassified|f__Clostridia_unclassified|g__GGB3817|s__GGB3817_SGB5182|t__SGB5182	41	6224	26	0.412139	0.72714	3p		0.0309278	0	6	291
t__SGB6285	k__Bacteria|p__Firmicutes|c__Clostridia|o__Clostridia_unclassified|f__Clostridia_unclassified|g__GGB4554|s__GGB4554_SGB6285|t__SGB6285	196	25346	41	0.263229	0.495457	3p		0.0306748	0.461538	13	652
t__SGB6310	k__Bacteria|p__Firmicutes|c__Clostridia|o__Clostridia_unclassified|f__Clostridia_unclassified|g__GGB4569|s__GGB4569_SGB6310|t__SGB6310	134	21821	120	0.219834	0.433523	3p		0.0300857	0.351351	37	6415
t__SGB6338	k__Bacteria|p__Firmicutes|c__Clostridia|o__Clostridia_unclassified|f__Clostridia_unclassified|g__GGB4584|s__GGB4584_SGB6338|t__SGB6338	165	32453	67	0.421879	0.490624	3p		0.0303951	0.333333	15	1974
t__SGB13976	k__Bacteria|p__Firmicutes|c__Clostridia|o__Clostridia_unclassified|f__Clostridia_unclassified|g__GGB9059|s__GGB9059_SGB13976|t__SGB13976	200	37951	144	0.105764	0.697493	3p		0.0300677	0.0208333	48	9013
t__SGB14237	k__Bacteria|p__Firmicutes|c__Clostridia|o__Clostridia_unclassified|f__Clostridia_unclassified|g__GGB9284|s__GGB9284_SGB14237|t__SGB14237	200	35065	47	0.173691	0.574784	3p		0.0306569	0.166667	12	685
t__SGB14243	k__Bacteria|p__Firmicutes|c__Clostridia|o__Clostridia_unclassified|f__Clostridia_unclassified|g__GGB9288|s__GGB9288_SGB14243|t__SGB14243	127	34800	62	0.495008	0.412228	3p		0.030124	0.722222	18	1693
t__SGB14313	k__Bacteria|p__Firmicutes|c__Clostridia|o__Clostridia_unclassified|f__Clostridia_unclassified|g__GGB9347|s__GGB9347_SGB14313|t__SGB14313	199	39607	258	0.240068	0.47963	5p	0.92606	0.0500051	0.0352941	85	29577
t__SGB15394	k__Bacteria|p__Firmicutes|c__Clostridia|o__Clostridia_unclassified|f__Clostridia_unclassified|g__GGB9774|s__GGB9774_SGB15394|t__SGB15394	177	65498	118	0.455036	0.595805	3p		0.0301104	0.451613	31	5978
t__SGB14985_group	k__Bacteria|p__Firmicutes|c__Clostridia|o__Clostridiales|f__Clostridiaceae|g__Butyricicoccus|s__Butyricicoccus_SGB14985|t__SGB14985;k__Bacteria|p__Firmicutes|c__Clostridia|o__Clostridiales|f__Clostridiaceae|g__Butyricicoccus|s__Butyricicoccus_pullicaecorum|t__SGB14984	189	29417	24	0.39002	0.430061	3p		0.0329218	0.8	5	243
t__SGB6188	k__Bacteria|p__Firmicutes|c__Clostridia|o__Clostridiales|f__Clostridiaceae|g__GGB4491|s__GGB4491_SGB6188|t__SGB6188	109	8161	29	0.33074	0.38543	3p		0.0314961	0.75	4	381
t__SGB3978	k__Bacteria|p__Firmicutes|c__Clostridia|o__Clostridiales|f__Clostridiales_Family_XIII_Incertae_Sedis|g__Clostridiales_Family_XIII_Incertae_Sedis_unclassified|s__Clostridiales_Family_XIII_Incertae_Sedis_unclassified_SGB3978|t__SGB3978	184	38073	27	0.386607	0.415392	3p		0.0328638	0.5	4	213
t__SGB3926_group	k__Bacteria|p__Firmicutes|c__Clostridia|o__Clostridiales|f__Clostridiales_Family_XIII_Incertae_Sedis|g__Clostridiales_Family_XIII_Incertae_Sedis_unclassified|s__Clostridiales_Family_XIII_bacterium_WCA_MUC_591_APC_4B|t__SGB3926;k__Bacteria|p__Firmicutes|c__Clostridia|o__Clostridiales|f__Clostridiales_Family_XIII_Incertae_Sedis|g__Clostridiales_Family_XIII_Incertae_Sedis_unclassified|s__Clostridial…	127	33465	65	0.46099	0.633256	3p		0.0305476	0.222222	18	1735
t__SGB5058	k__Bacteria|p__Firmicutes|c__Clostridia|o__Clostridiales|f__Eubacteriaceae|g__Eubacteriaceae_unclassified|s__Eubacteriaceae_bacterium|t__SGB5058	30	1474	34	0.0313473	0.178437	3p		0.0306122	0.166667	12	490
t__SGB6816	k__Bacteria|p__Firmicutes|c__Clostridia|o__Clostridiales|f__Eubacteriaceae|g__Eubacterium|s__Eubacterium_sp_AF22_8LB|t__SGB6816	180	17939	63	0.108485	0.417753	3p		0.0304102	0.555556	9	1414
t__SGB5116	k__Bacteria|p__Firmicutes|c__Clostridia|o__Clostridiales|f__Lachnospiraceae|g__Coprococcus|s__Coprococcus_SGB5116|t__SGB5116	199	11157	23	0.0332877	0.687413	3p		0.0322581	0.111111	9	186
t__SGB5118	k__Bacteria|p__Firmicutes|c__Clostridia|o__Clostridiales|f__Lachnospiraceae|g__Coprococcus|s__Coprococcus_eutactus|t__SGB5118	200	16260	160	0.129134	0.583165	5p	0.809572	0.05	0.166667	60	10900
t__SGB4675	k__Bacteria|p__Firmicutes|c__Clostridia|o__Clostridiales|f__Lachnospiraceae|g__Frisingicoccus|s__Frisingicoccus_caecimuris|t__SGB4675	79	4880	16	0.259337	0.2952	3p		0.0357143	0.333333	3	112
t__SGB4958	k__Bacteria|p__Firmicutes|c__Clostridia|o__Clostridiales|f__Lachnospiraceae|g__Roseburia|s__Roseburia_SGB4958|t__SGB4958	174	29711	47	0.418923	0.585049	3p		0.0306346	0.375	8	914
t__SGB4053	k__Bacteria|p__Firmicutes|c__Clostridia|o__Clostridiales|f__Peptococcaceae|g__Peptococcaceae_unclassified|s__Peptococcaceae_bacterium|t__SGB4053	132	40914	47	0.45893	0.645734	3p		0.0305907	0.294118	17	948
t__SGB15345	k__Bacteria|p__Firmicutes|c__Clostridia|o__Clostridiales|f__Ruminococcaceae|g__Faecalibacterium|s__Faecalibacterium_SGB15345|t__SGB15345	139	27359	69	0.422602	0.459219	3p		0.0300937	0.0789474	38	2027
t__SGB15041	k__Bacteria|p__Firmicutes|c__Clostridia|o__Clostridiales|f__Ruminococcaceae|g__GGB9608|s__GGB9608_SGB15041|t__SGB15041	48	12046	87	0.22792	0.513855	3p		0.0300224	0.52381	21	3131
t__SGB15064	k__Bacteria|p__Firmicutes|c__Clostridia|o__Clostridiales|f__Ruminococcaceae|g__GGB9618|s__GGB9618_SGB15064|t__SGB15064	62	8312	43	0.336885	0.596943	3p		0.0312989	0.5	10	639
t__SGB15095_group	k__Bacteria|p__Firmicutes|c__Clostridia|o__Clostridiales|f__Ruminococcaceae|g__GGB9634|s__GGB9634_SGB15095|t__SGB15095;k__Bacteria|p__Firmicutes|c__Clostridia|o__Clostridiales|f__Ruminococcaceae|g__GGB9634|s__GGB9634_SGB15094|t__SGB15094	87	22212	92	0.152751	0.389378	3p		0.0300117	0.230769	26	3432
t__SGB15108	k__Bacteria|p__Firmicutes|c__Clostridia|o__Clostridiales|f__Ruminococcaceae|g__GGB9636|s__GGB9636_SGB15108|t__SGB15108	103	8929	36	0.164405	0.382762	3p		0.0315126	0.307692	13	476
t__SGB15111	k__Bacteria|p__Firmicutes|c__Clostridia|o__Clostridiales|f__Ruminococcaceae|g__GGB9637|s__GGB9637_SGB15111|t__SGB15111	183	24321	42	0.413211	0.542254	3p		0.03125	0.3	10	512
t__SGB15119	k__Bacteria|p__Firmicutes|c__Clostridia|o__Clostridiales|f__Ruminococcaceae|g__GGB9642|s__GGB9642_SGB15119|t__SGB15119	196	37836	334	0.354289	0.567064	youden	0.983997	0.00892786	0.00707547	424	50292
t__SGB15179	k__Bacteria|p__Firmicutes|c__Clostridia|o__Clostridiales|f__Ruminococcaceae|g__GGB9677|s__GGB9677_SGB15179|t__SGB15179	199	12509	19	0.289884	0.392232	3p		0.0347222	0.333333	6	144
t__SGB15212	k__Bacteria|p__Firmicutes|c__Clostridia|o__Clostridiales|f__Ruminococcaceae|g__GGB9696|s__GGB9696_SGB15212|t__SGB15212	181	17447	21	0.393123	0.414176	3p		0.0318471	0.8	5	157
t__SGB14908	k__Bacteria|p__Firmicutes|c__Clostridia|o__Clostridiales|f__Ruminococcaceae|g__Ruminococcaceae_unclassified|s__Ruminococcaceae_bacterium|t__SGB14908	199	20103	35	0.256284	0.801	3p		0.0328638	0	11	213
t__SGB4418	k__Bacteria|p__Firmicutes|c__Clostridia|o__Clostridiales|f__Ruminococcaceae|g__Ruminococcus|s__Ruminococcus_champanellensis|t__SGB4418	200	34151	52	0.31703	0.271086	3p		0.0300172	0.411765	17	1166
t__SGB6817	k__Bacteria|p__Firmicutes|c__Firmicutes_unclassified|o__Firmicutes_unclassified|f__Firmicutes_unclassified|g__Firmicutes_unclassified|s__Firmicutes_bacterium_AM41_11|t__SGB6817	200	20177	56	0.140214	0.614642	3p		0.0296684	0.428571	7	1146
t__SGB5743	k__Bacteria|p__Firmicutes|c__Negativicutes|o__Acidaminococcales|f__Acidaminococcaceae|g__Acidaminococcus|s__Acidaminococcus_fermentans|t__SGB5743	84	7894	31	0.118685	0.414506	3p		0.0303951	0.538462	13	329
t__SGB5765_group	k__Bacteria|p__Firmicutes|c__Negativicutes|o__Acidaminococcales|f__Acidaminococcaceae|g__Phascolarctobacterium|s__Phascolarctobacterium_SGB5758|t__SGB5758;k__Bacteria|p__Firmicutes|c__Negativicutes|o__Acidaminococcales|f__Acidaminococcaceae|g__Phascolarctobacterium|s__Phascolarctobacterium_SGB5769|t__SGB5769;k__Bacteria|p__Firmicutes|c__Negativicutes|o__Acidaminococcales|f__Acidaminococcaceae|g__…	152	35658	399	0.152468	0.452403	youden	0.94283	0.0391522	0.018018	222	72231
t__SGB5904	k__Bacteria|p__Firmicutes|c__Negativicutes|o__Selenomonadales|f__Selenomonadaceae|g__Mitsuokella|s__Mitsuokella_jalaludinii|t__SGB5904	82	13645	89	0.168482	0.288838	3p		0.0300912	0.175	40	3290
t__SGB5820	k__Bacteria|p__Firmicutes|c__Negativicutes|o__Veillonellales|f__Veillonellaceae|g__Dialister|s__Dialister_SGB5820|t__SGB5820	194	6996	32	0.0538299	0.524246	3p		0.0306122	0.0769231	13	392
t__SGB5809_group	k__Bacteria|p__Actinobacteria|c__Actinobacteria|o__Micrococcales|f__Microbacteriaceae|g__Microbacterium|s__Microbacterium_SGB47097|t__SGB47097;k__Bacteria|p__Firmicutes|c__Negativicutes|o__Veillonellales|f__Veillonellaceae|g__GGB4266|s__GGB4266_SGB5809|t__SGB5809	200	40708	170	0.0828636	0.350747	youden	0.973095	0.0132063	0.0136986	73	12494
t__SGB5858	k__Bacteria|p__Firmicutes|c__Negativicutes|o__Veillonellales|f__Veillonellaceae|g__Megasphaera|s__Megasphaera_sp_BL7|t__SGB5858	80	10422	101	0.0866873	0.136712	youden	0.903371	0.00139082	0.0952381	63	4314
t__SGB9274	k__Bacteria|p__Planctomycetes|c__Planctomycetia|o__Pirellulales|f__Pirellulaceae|g__GGB6565|s__GGB6565_SGB9274|t__SGB9274	133	17520	21	0.385818	0.609595	3p		0.03125	0.333333	3	160
t__SGB9333	k__Bacteria|p__Planctomycetes|c__Planctomycetia|o__Pirellulales|f__Pirellulaceae|g__GGB6601|s__GGB6601_SGB9333|t__SGB9333	200	28554	183	0.196039	0.58998	5p	0.736781	0.0500565	0.228571	70	15043
t__SGB9391	k__Bacteria|p__Proteobacteria|c__Betaproteobacteria|o__Burkholderiales|f__Oxalobacteraceae|g__GGB6649|s__GGB6649_SGB9391|t__SGB9391	41	10696	43	0.386963	0.472547	3p		0.0305732	0.625	8	785
t__SGB9273	k__Bacteria|p__Proteobacteria|c__Betaproteobacteria|o__Burkholderiales|f__Sutterellaceae|g__Duodenibacillus|s__Duodenibacillus_massiliensis|t__SGB9273	200	13226	134	0.168256	0.599329	youden	0.816503	0.0426521	0.140845	71	7315
t__SGB9281	k__Bacteria|p__Proteobacteria|c__Betaproteobacteria|o__Burkholderiales|f__Sutterellaceae|g__Sutterella|s__Sutterella_SGB9281|t__SGB9281	193	58020	80	0.218137	0.413907	3p		0.0301003	0.411765	34	2691
t__SGB9297_group	k__Bacteria|p__Proteobacteria|c__Betaproteobacteria|o__Burkholderiales|f__Sutterellaceae|g__Sutterella|s__Sutterella_SGB9298|t__SGB9298;k__Bacteria|p__Proteobacteria|c__Betaproteobacteria|o__Burkholderiales|f__Sutterellaceae|g__Sutterella|s__Sutterella_seckii|t__SGB9297;k__Bacteria|p__Proteobacteria|c__Betaproteobacteria|o__Burkholderiales|f__Sutterellaceae|g__Sutterella|s__Sutterella_faecalis|t_…	186	44844	87	0.305822	0.0770876	3p		0.0302674	0.55	20	3403
t__SGB9280	k__Bacteria|p__Proteobacteria|c__Betaproteobacteria|o__Burkholderiales|f__Sutterellaceae|g__Sutterella|s__Sutterella_sp_AM11_39|t__SGB9280	183	39650	89	0.239668	0.426445	3p		0.0302013	0.452381	42	3278
t__SGB9286	k__Bacteria|p__Proteobacteria|c__Betaproteobacteria|o__Burkholderiales|f__Sutterellaceae|g__Sutterella|s__Sutterella_wadsworthensis|t__SGB9286	200	18226	458	0.270322	0.486213	5p	0.51	0.0500005	0.542373	354	94979
t__SGB9243	k__Bacteria|p__Proteobacteria|c__CFGB2394|o__OFGB2394|f__FGB2394|g__GGB6544|s__GGB6544_SGB9243|t__SGB9243	51	6504	51	0.161089	0.563058	3p		0.0302734	0.419355	31	1024
t__SGB9247	k__Bacteria|p__Proteobacteria|c__CFGB2395|o__OFGB2395|f__FGB2395|g__GGB6547|s__GGB6547_SGB9247|t__SGB9247	195	34641	32	0.310037	0.569299	3p		0.0302376	0.2	10	463
t__SGB15460	k__Bacteria|p__Proteobacteria|c__Deltaproteobacteria|o__Desulfovibrionales|f__Desulfovibrionaceae|g__Desulfovibrionaceae_unclassified|s__Desulfovibrionaceae_bacterium|t__SGB15460	200	33962	54	0.488218	0.355374	3p		0.030303	0.947368	19	1320
t__SGB15467_group	k__Bacteria|p__Actinobacteria|c__Actinobacteria|o__Micrococcales|f__Microbacteriaceae|g__Microbacterium|s__Microbacterium_SGB57323|t__SGB57323;k__Bacteria|p__Proteobacteria|c__Deltaproteobacteria|o__Desulfovibrionales|f__Desulfovibrionaceae|g__Desulfovibrio|s__Desulfovibrio_piger|t__SGB15467	166	46296	276	0.387284	0.210083	5p	0.73914	0.0500014	0.261261	111	35259
t__SGB8779	k__Bacteria|p__Verrucomicrobia|c__CFGB2164|o__OFGB2164|f__FGB2164|g__GGB6132|s__GGB6132_SGB8779|t__SGB8779	200	14052	25	0.289972	0.321465	3p		0.0301887	0.5	6	265
t__SGB14745	k__Bacteria|p__Actinobacteria|c__Coriobacteriia|o__Coriobacteriales|f__Coriobacteriaceae|g__Collinsella|s__Collinsella_phocaeensis|t__SGB14745	132	21045	20	0.345215	0.228089	3p		0.030303	0.75	4	165
t__SGB1475	k__Bacteria|p__Bacteroidetes|c__Bacteroidia|o__Bacteroidales|f__Bacteroidaceae|g__Bacteroidaceae_unclassified|s__Bacteroidaceae_bacterium|t__SGB1475	200	18568	41	0.0658555	0.818931	3p		0.0300501	0.047619	21	599
t__SGB1895	k__Bacteria|p__Bacteroidetes|c__Bacteroidia|o__Bacteroidales|f__Bacteroidaceae|g__GGB1387|s__GGB1387_SGB1895|t__SGB1895	199	39445	55	0.151743	0.201058	3p		0.0300231	0.4	25	1299
t__SGB1517	k__Bacteria|p__Bacteroidetes|c__Bacteroidia|o__Bacteroidales|f__Prevotellaceae|g__Prevotella|s__Prevotella_buccalis|t__SGB1517	200	74987	57	0.201617	0.747208	3p		0.0306306	0.142857	14	555
t__SGB1679	k__Bacteria|p__Bacteroidetes|c__Bacteroidia|o__Bacteroidales|f__Prevotellaceae|g__Prevotella|s__Prevotella_stercorea|t__SGB1679	174	24014	62	0.0935731	0.708969	3p		0.030215	0.0434783	23	1721
t__SGB8620	k__Bacteria|p__Candidatus_Melainabacteria|c__Candidatus_Melainabacteria_unclassified|o__Candidatus_Gastranaerophilales|f__Candidatus_Gastranaerophilales_unclassified|g__GGB5997|s__GGB5997_SGB8620|t__SGB8620	200	22676	20	0.272447	0.0808613	3p		0.0348837	0.857143	7	172
t__SGB8655	k__Bacteria|p__Candidatus_Melainabacteria|c__Candidatus_Melainabacteria_unclassified|o__Candidatus_Gastranaerophilales|f__Candidatus_Gastranaerophilales_unclassified|g__GGB6021|s__GGB6021_SGB8655|t__SGB8655	77	2792	30	0.0935172	0.762931	3p		0.0305556	0.166667	6	360
t__SGB6499	k__Bacteria|p__Firmicutes|c__Bacilli|o__Bacilli_unclassified|f__Bacilli_unclassified|g__Bacilli_unclassified|s__Bacilli_bacterium|t__SGB6499	180	27844	33	0.28535	0.571511	3p		0.0306604	0.4	10	424
t__SGB6487	k__Bacteria|p__Firmicutes|c__Bacilli|o__Bacilli_unclassified|f__Bacilli_unclassified|g__Bacilli_unclassified|s__Bacilli_unclassified_SGB6487|t__SGB6487	194	22155	62	0.174665	0.552782	3p		0.0303916	0.115385	26	1711
t__SGB6493	k__Bacteria|p__Firmicutes|c__Bacilli|o__Bacilli_unclassified|f__Bacilli_unclassified|g__Bacilli_unclassified|s__Bacilli_unclassified_SGB6493|t__SGB6493	165	10243	41	0.197553	0.754488	3p		0.0302115	0.1	10	662
t__SGB6502	k__Bacteria|p__Firmicutes|c__Bacilli|o__Bacilli_unclassified|f__Bacilli_unclassified|g__Bacilli_unclassified|s__Bacilli_unclassified_SGB6502|t__SGB6502	137	14736	60	0.275798	0.51888	3p		0.0301724	0.4375	16	1624
t__SGB6449	k__Bacteria|p__Firmicutes|c__Bacilli|o__Bacilli_unclassified|f__Bacilli_unclassified|g__GGB4661|s__GGB4661_SGB6449|t__SGB6449	166	10489	17	0.351775	0.412294	3p		0.038835	0.666667	3	103
t__SGB6458	k__Bacteria|p__Firmicutes|c__Bacilli|o__Bacilli_unclassified|f__Bacilli_unclassified|g__GGB4669|s__GGB4669_SGB6458|t__SGB6458	200	12954	30	0.197849	0.29099	3p		0.0325733	0.333333	6	307
t__SGB6460	k__Bacteria|p__Firmicutes|c__Bacilli|o__Bacilli_unclassified|f__Bacilli_unclassified|g__GGB4671|s__GGB4671_SGB6460|t__SGB6460	200	29298	40	0.196052	0.676911	3p		0.0309951	0.121951	41	613
t__SGB6518	k__Bacteria|p__Firmicutes|c__Bacilli|o__Bacilli_unclassified|f__Bacilli_unclassified|g__GGB4708|s__GGB4708_SGB6518|t__SGB6518	127	9267	17	0.266962	0.53247	3p		0.0357143	0.4	5	112
t__SGB6526	k__Bacteria|p__Firmicutes|c__Bacilli|o__Bacilli_unclassified|f__Bacilli_unclassified|g__GGB4713|s__GGB4713_SGB6526|t__SGB6526	195	34753	53	0.187897	0.572905	3p		0.0301508	0.136364	22	1194
t__SGB6548	k__Bacteria|p__Firmicutes|c__Bacilli|o__Bacilli_unclassified|f__Bacilli_unclassified|g__GGB4727|s__GGB4727_SGB6548|t__SGB6548	190	19255	32	0.280034	0.374489	3p		0.030303	0.181818	11	429
t__SGB8022	k__Bacteria|p__Firmicutes|c__Bacilli|o__Lactobacillales|f__Streptococcaceae|g__Streptococcus|s__Streptococcus_equinus|t__SGB8022	36	1134	22	0.0655764	0.364927	3p		0.0352941	1	1	85
t__SGB14138	k__Bacteria|p__Firmicutes|c__Clostridia|o__Clostridia_unclassified|f__Clostridia_unclassified|g__Candidatus_Neochristensenella|s__Candidatus_Neochristensenella_gallicola|t__SGB14138	184	25320	31	0.405964	0.528897	3p		0.0323383	0.5	8	402
t__SGB14193	k__Bacteria|p__Firmicutes|c__Clostridia|o__Clostridia_unclassified|f__Clostridia_unclassified|g__Clostridia_unclassified|s__Clostridia_bacterium|t__SGB14193	200	47764	78	0.352412	0.379703	3p		0.0303165	0.45	20	2243
t__SGB14259	k__Bacteria|p__Firmicutes|c__Clostridia|o__Clostridia_unclassified|f__Clostridia_unclassified|g__Clostridia_unclassified|s__Clostridia_bacterium|t__SGB14259	109	12399	17	0.412396	0.438124	3p		0.034188	1	9	117
t__SGB3993	k__Bacteria|p__Firmicutes|c__Clostridia|o__Clostridia_unclassified|f__Clostridia_unclassified|g__Clostridia_unclassified|s__Clostridia_bacterium|t__SGB3993	187	34197	41	0.432831	0.494762	3p		0.0304569	0.428571	7	788
t__SGB4395	k__Bacteria|p__Firmicutes|c__Clostridia|o__Clostridia_unclassified|f__Clostridia_unclassified|g__Clostridia_unclassified|s__Clostridia_bacterium|t__SGB4395	91	17982	84	0.328915	0.474175	3p		0.0301014	0.514286	35	3156
t__SGB14297	k__Bacteria|p__Firmicutes|c__Clostridia|o__Clostridia_unclassified|f__Clostridia_unclassified|g__Clostridia_unclassified|s__Clostridia_unclassified_SGB14297|t__SGB14297	200	19048	25	0.184267	0.330541	3p		0.0319635	0.636364	11	219
t__SGB4372	k__Bacteria|p__Firmicutes|c__Clostridia|o__Clostridia_unclassified|f__Clostridia_unclassified|g__Clostridia_unclassified|s__Clostridia_unclassified_SGB4372|t__SGB4372	195	12030	26	0.19844	0.691195	3p		0.0311284	0.4	10	257
t__SGB4123	k__Bacteria|p__Firmicutes|c__Clostridia|o__Clostridia_unclassified|f__Clostridia_unclassified|g__GGB3111|s__GGB3111_SGB4123|t__SGB4123	178	11776	37	0.337276	0.206166	3p		0.0304054	0.636364	11	592
t__SGB6365	k__Bacteria|p__Firmicutes|c__Clostridia|o__Clostridia_unclassified|f__Clostridia_unclassified|g__GGB4602|s__GGB4602_SGB6365|t__SGB6365	200	14844	25	0.31882	0.306652	3p		0.03125	0.709677	31	160
t__SGB4713	k__Bacteria|p__Firmicutes|c__Clostridia|o__Clostridiales|f__Clostridiaceae|g__GGB3528|s__GGB3528_SGB4713|t__SGB4713	156	8144	19	0.432996	0.946517	3p		0.031746	0	3	63
t__SGB4891	k__Bacteria|p__Firmicutes|c__Clostridia|o__Clostridiales|f__Lachnospiraceae|g__GGB3617|s__GGB3617_SGB4891|t__SGB4891	200	14585	19	0.188719	0.276578	3p		0.0333333	0.333333	6	150
t__SGB4744	k__Bacteria|p__Firmicutes|c__Clostridia|o__Clostridiales|f__Lachnospiraceae|g__Lachnospiraceae_unclassified|s__Lachnospiraceae_bacterium|t__SGB4744	194	39790	42	0.376287	0.41186	3p		0.0301887	0.727273	11	795
t__SGB51830	k__Bacteria|p__Firmicutes|c__Clostridia|o__Clostridiales|f__Peptococcaceae|g__Peptococcaceae_unclassified|s__Peptococcaceae_bacterium|t__SGB51830	130	28087	26	0.474443	0.677321	3p		0.0344828	0.6	10	174
t__SGB4208	k__Bacteria|p__Firmicutes|c__Clostridia|o__Clostridiales|f__Ruminococcaceae|g__GGB3185|s__GGB3185_SGB4208|t__SGB4208	200	17996	17	0.110946	0.431029	3p		0.0347826	0.5	6	115
t__SGB4260	k__Bacteria|p__Firmicutes|c__Clostridia|o__Clostridiales|f__Ruminococcaceae|g__GGB3226|s__GGB3226_SGB4260|t__SGB4260	200	21719	20	0.149959	0.496475	3p		0.0318471	0.5	4	157
t__SGB4274	k__Bacteria|p__Firmicutes|c__Clostridia|o__Clostridiales|f__Ruminococcaceae|g__GGB3236|s__GGB3236_SGB4274|t__SGB4274	200	22314	31	0.218007	0.323982	3p		0.031401	0.428571	7	414
t__SGB4423	k__Bacteria|p__Firmicutes|c__Clostridia|o__Clostridiales|f__Ruminococcaceae|g__GGB3343|s__GGB3343_SGB4423|t__SGB4423	200	44905	81	0.248359	0.297728	3p		0.0299964	0.5	26	2767
t__SGB15013	k__Bacteria|p__Firmicutes|c__Clostridia|o__Clostridiales|f__Ruminococcaceae|g__GGB9591|s__GGB9591_SGB15013|t__SGB15013	187	16288	22	0.397032	0.401561	3p		0.0314465	0.5	4	159
t__SGB15097	k__Bacteria|p__Firmicutes|c__Clostridia|o__Clostridiales|f__Ruminococcaceae|g__GGB9634|s__GGB9634_SGB15097|t__SGB15097	51	9840	80	0.170098	0.478869	3p		0.0300992	0.375	24	2824
t__SGB15099	k__Bacteria|p__Firmicutes|c__Clostridia|o__Clostridiales|f__Ruminococcaceae|g__GGB9634|s__GGB9634_SGB15099|t__SGB15099	49	6085	35	0.152046	0.399517	3p		0.0319149	0.375	8	470
t__SGB15100	k__Bacteria|p__Firmicutes|c__Clostridia|o__Clostridiales|f__Ruminococcaceae|g__GGB9635|s__GGB9635_SGB15100|t__SGB15100	84	7918	35	0.158009	0.603435	3p		0.03	0.1	10	500
t__SGB15101	k__Bacteria|p__Firmicutes|c__Clostridia|o__Clostridiales|f__Ruminococcaceae|g__GGB9635|s__GGB9635_SGB15101|t__SGB15101	129	20826	46	0.289703	0.562453	3p		0.0305882	0.375	8	850
t__SGB14905	k__Bacteria|p__Firmicutes|c__Clostridia|o__Clostridiales|f__Ruminococcaceae|g__Ruminococcaceae_unclassified|s__Ruminococcaceae_bacterium|t__SGB14905	200	15127	25	0.255617	0.887496	3p		0.0434783	0.111111	9	69
t__SGB15084	k__Bacteria|p__Firmicutes|c__Clostridia|o__Clostridiales|f__Ruminococcaceae|g__Ruminococcaceae_unclassified|s__Ruminococcaceae_bacterium|t__SGB15084	191	18594	23	0.353966	0.420667	3p		0.0338164	0.285714	7	207
t__SGB5818	k__Bacteria|p__Firmicutes|c__Negativicutes|o__Veillonellales|f__Veillonellaceae|g__Dialister|s__Dialister_succinatiphilus|t__SGB5818	122	9193	120	0.0328774	0.232192	youden	0.956784	0.0194066	0.0238095	84	6235
t__SGB5849	k__Bacteria|p__Firmicutes|c__Negativicutes|o__Veillonellales|f__Veillonellaceae|g__GGB4285|s__GGB4285_SGB5849|t__SGB5849	200	13153	32	0.145863	0.0393027	3p		0.0331126	0.6	20	302
t__SGB5862	k__Bacteria|p__Firmicutes|c__Negativicutes|o__Veillonellales|f__Veillonellaceae|g__Megasphaera|s__Megasphaera_elsdenii|t__SGB5862	70	7295	45	0.167783	0.696525	3p		0.0305981	0.26087	23	719
t__SGB5857_group	k__Bacteria|p__Firmicutes|c__Negativicutes|o__Veillonellales|f__Veillonellaceae|g__Megasphaera|s__Megasphaera_massiliensis|t__SGB5857;k__Bacteria|p__Firmicutes|c__Negativicutes|o__Veillonellales|f__Veillonellaceae|g__Megasphaera|s__Megasphaera_SGB5856|t__SGB5856	124	15046	42	0.218497	0.0985769	3p		0.0304288	0.625	16	723
t__SGB6031	k__Bacteria|p__Fusobacteria|c__Fusobacteriia|o__Fusobacteriales|f__Fusobacteriaceae|g__Fusobacterium|s__Fusobacterium_mortiferum|t__SGB6031	140	10686	41	0.168468	0.598506	3p		0.029321	0.666667	6	648
t__SGB14737	k__Bacteria|p__Actinobacteria|c__Coriobacteriia|o__Coriobacteriales|f__Coriobacteriaceae|g__Collinsella|s__Collinsella_tanakaei|t__SGB14737	195	29531	26	0.205708	0.312481	3p		0.0305085	0.25	8	295
t__SGB14779	k__Bacteria|p__Actinobacteria|c__Coriobacteriia|o__Eggerthellales|f__Eggerthellaceae|g__Slackia|s__Slackia_piriformis|t__SGB14779	67	2961	6	0.211134						2	9
t__SGB1404	k__Bacteria|p__Bacteroidetes|c__Bacteroidia|o__Bacteroidales|f__Bacteroidaceae|g__Bacteroidaceae_unclassified|s__Bacteroidaceae_bacterium|t__SGB1404	198	50170	92	0.347355	0.384869	3p		0.030073	0.690476	42	3425
t__SGB1910	k__Bacteria|p__Bacteroidetes|c__Bacteroidia|o__Bacteroidales|f__Bacteroidaceae|g__Bacteroidaceae_unclassified|s__Bacteroidaceae_bacterium|t__SGB1910	134	11454	78	0.0253153	0.558932	3p		0.0302671	0.2	35	1685
t__SGB1883_group	k__Bacteria|p__Bacteroidetes|c__Bacteroidia|o__Bacteroidales|f__Bacteroidaceae|g__GGB1380|s__GGB1380_SGB1882|t__SGB1882;k__Bacteria|p__Bacteroidetes|c__Bacteroidia|o__Bacteroidales|f__Bacteroidaceae|g__GGB1380|s__GGB1380_SGB1883|t__SGB1883	198	37767	54	0.33547	0.603223	3p		0.0305344	0	12	917
t__SGB2121	k__Bacteria|p__Bacteroidetes|c__Bacteroidia|o__Bacteroidales|f__Bacteroidales_unclassified|g__GGB1538|s__GGB1538_SGB2121|t__SGB2121	200	51308	30	0.112404	0.270598	3p		0.0311615	0.307692	13	353
t__SGB2087	k__Bacteria|p__Bacteroidetes|c__Bacteroidia|o__Bacteroidales|f__Muribaculaceae|g__Muribaculum|s__Muribaculum_gordoncarteri|t__SGB2087	200	34090	20	0.22829	0.347474	3p		0.034965	0.428571	7	143
t__SGB1670	k__Bacteria|p__Bacteroidetes|c__Bacteroidia|o__Bacteroidales|f__Prevotellaceae|g__GGB1249|s__GGB1249_SGB1670|t__SGB1670	196	39099	37	0.379668	0.574478	3p		0.0299786	0.2	5	467
t__SGB1559	k__Bacteria|p__Bacteroidetes|c__Bacteroidia|o__Bacteroidales|f__Prevotellaceae|g__Prevotella|s__Prevotella_disiens|t__SGB1559	199	26089	36	0.226707	0.585834	3p		0.0301205	0.166667	6	332
t__SGB1677	k__Bacteria|p__Bacteroidetes|c__Bacteroidia|o__Bacteroidales|f__Prevotellaceae|g__Prevotella|s__Prevotella_sp_885|t__SGB1677	200	23634	114	0.0919824	0.772707	3p		0.0301879	0	36	4737
t__SGB2238	k__Bacteria|p__Bacteroidetes|c__Bacteroidia|o__Bacteroidales|f__Rikenellaceae|g__GGB1630|s__GGB1630_SGB2238|t__SGB2238	197	27385	45	0.0968503	0.80515	3p		0.0310734	0	19	354
t__SGB2239	k__Bacteria|p__Bacteroidetes|c__Bacteroidia|o__Bacteroidales|f__Rikenellaceae|g__GGB1631|s__GGB1631_SGB2239|t__SGB2239	199	36342	60	0.121222	0.81318	3p		0.0305029	0	21	1213
t__SGB2313	k__Bacteria|p__Bacteroidetes|c__Bacteroidia|o__Bacteroidales|f__Rikenellaceae|g__GGB1681|s__GGB1681_SGB2313|t__SGB2313	199	26178	116	0.103224	0.207306	3p		0.0299947	0.108696	46	5701
t__SGB2019	k__Bacteria|p__Bacteroidetes|c__CFGB618|o__OFGB618|f__FGB618|g__GGB1456|s__GGB1456_SGB2019|t__SGB2019	200	44550	32	0.200119	0.768173	3p		0.034188	0.3	10	117
t__SGB6509	k__Bacteria|p__Firmicutes|c__Bacilli|o__Bacilli_unclassified|f__Bacilli_unclassified|g__GGB4702|s__GGB4702_SGB6509|t__SGB6509	152	6746	17	0.306866	0.38209	3p		0.0347826	0.5	4	115
t__SGB14291	k__Bacteria|p__Firmicutes|c__Clostridia|o__Clostridia_unclassified|f__Clostridia_unclassified|g__Clostridia_unclassified|s__Clostridia_bacterium|t__SGB14291	200	9471	21	0.103841	0.0517713	3p		0.0357143	0.25	4	140
t__SGB6350	k__Bacteria|p__Firmicutes|c__Clostridia|o__Clostridia_unclassified|f__Clostridia_unclassified|g__Clostridia_unclassified|s__Clostridia_bacterium|t__SGB6350	185	20629	49	0.359084	0.400822	3p		0.0301602	0.363636	11	1061
t__SGB6353	k__Bacteria|p__Firmicutes|c__Clostridia|o__Clostridia_unclassified|f__Clostridia_unclassified|g__Clostridia_unclassified|s__Clostridia_bacterium|t__SGB6353	199	13498	16	0.211013	0.36322	3p		0.0363636	0.8	5	110
t__SGB15004	k__Bacteria|p__Firmicutes|c__Clostridia|o__Clostridiales|f__Ruminococcaceae|g__GGB9583|s__GGB9583_SGB15004|t__SGB15004	199	16967	23	0.286774	0.281404	3p		0.0327103	1	4	214
t__SGB15211	k__Bacteria|p__Firmicutes|c__Clostridia|o__Clostridiales|f__Ruminococcaceae|g__GGB9695|s__GGB9695_SGB15211|t__SGB15211	200	21632	21	0.273321	0.508809	3p		0.0310881	0.2	5	193
t__SGB15239	k__Bacteria|p__Firmicutes|c__Clostridia|o__Clostridiales|f__Ruminococcaceae|g__GGB9710|s__GGB9710_SGB15239|t__SGB15239	198	25236	30	0.337535	0.581911	3p		0.0320513	0.363636	11	312
t__SGB15355	k__Bacteria|p__Firmicutes|c__Clostridia|o__Clostridiales|f__Ruminococcaceae|g__Ruminococcaceae_unclassified|s__Ruminococcaceae_bacterium|t__SGB15355	166	24389	35	0.227296	0.636007	3p		0.0303738	0.357143	14	428
t__SGB15257	k__Bacteria|p__Firmicutes|c__Clostridia|o__Clostridiales|f__Ruminococcaceae|g__Ruminococcaceae_unclassified|s__Ruminococcaceae_unclassified_SGB15257|t__SGB15257	105	19915	50	0.385419	0.584785	3p		0.0302267	0.3125	16	794
t__SGB5731	k__Bacteria|p__Firmicutes|c__Negativicutes|o__Acidaminococcales|f__Acidaminococcaceae|g__GGB4239|s__GGB4239_SGB5731|t__SGB5731	200	36809	41	0.220899	0.378472	3p		0.0291391	0.428571	14	755
t__SGB6728	k__Bacteria|p__Firmicutes|c__Tissierellia|o__Tissierellia_unclassified|f__Tissierellia_unclassified|g__Ezakiella|s__Ezakiella_coagulans|t__SGB6728	108	14050	36	0.155913	0.65093	3p		0.0334928	0.304348	23	209
t__SGB15450	k__Bacteria|p__Proteobacteria|c__Deltaproteobacteria|o__Desulfovibrionales|f__Desulfovibrionaceae|g__Bilophila|s__Bilophila_SGB15450|t__SGB15450	23	508	4	0.0250984						1	5
t__SGB15447	k__Bacteria|p__Proteobacteria|c__Deltaproteobacteria|o__Desulfovibrionales|f__Desulfovibrionaceae|g__Desulfovibrionaceae_unclassified|s__Desulfovibrionaceae_bacterium|t__SGB15447	190	52055	91	0.384154	0.284735	3p		0.0301275	0.555556	36	3452
t__SGB15488	k__Bacteria|p__Actinobacteria|c__Actinobacteria|o__Actinomycetales|f__Actinomycetaceae|g__Mobiluncus|s__Mobiluncus_SGB15488|t__SGB15488	193	52583	30	0.363678	0.489184	3p		0.0350877	0.333333	9	57
t__SGB15480	k__Bacteria|p__Actinobacteria|c__Actinobacteria|o__Actinomycetales|f__Actinomycetaceae|g__Varibaculum|s__Varibaculum_SGB15480|t__SGB15480	99	11095	12	0.152764						1	44
t__SGB3665	k__Bacteria|p__Actinobacteria|c__Actinobacteria|o__Corynebacteriales|f__Lawsonellaceae|g__Lawsonella|s__Lawsonella_SGB3665|t__SGB3665	83	3465	9	0.219689						3	28
t__SGB1991	k__Bacteria|p__Bacteroidetes|c__Bacteroidia|o__Bacteroidales|f__Porphyromonadaceae|g__Porphyromonas|s__Porphyromonas_somerae|t__SGB1991	200	46036	15	0.215136						0	47
t__SGB1990	k__Bacteria|p__Bacteroidetes|c__Bacteroidia|o__Bacteroidales|f__Porphyromonadaceae|g__Porphyromonas|s__Porphyromonas_sp_HMSC065F10|t__SGB1990	138	38090	42	0.189113	0.340466	3p		0.037037	0.636364	11	81
t__SGB6484	k__Bacteria|p__Firmicutes|c__Bacilli|o__Bacilli_unclassified|f__Bacilli_unclassified|g__GGB4687|s__GGB4687_SGB6484|t__SGB6484	200	14038	20	0.218432	0.261064	3p		0.0344828	0.5	4	174
t__SGB14043	k__Bacteria|p__Firmicutes|c__Clostridia|o__Clostridia_unclassified|f__Clostridia_unclassified|g__Clostridia_unclassified|s__Clostridia_bacterium|t__SGB14043	186	21672	30	0.401513	0.294032	3p		0.032	0.75	8	375
t__SGB3951	k__Bacteria|p__Firmicutes|c__Clostridia|o__Clostridia_unclassified|f__Clostridia_unclassified|g__Clostridia_unclassified|s__Clostridia_bacterium|t__SGB3951	184	7157	10	0.298435						3	36
t__SGB4314	k__Bacteria|p__Firmicutes|c__Clostridia|o__Clostridia_unclassified|f__Clostridia_unclassified|g__Clostridia_unclassified|s__Clostridia_bacterium|t__SGB4314	200	12707	20	0.0654915	0.555754	3p		0.030303	0.142857	7	165
t__SGB4312	k__Bacteria|p__Firmicutes|c__Clostridia|o__Clostridia_unclassified|f__Clostridia_unclassified|g__GGB3264|s__GGB3264_SGB4312|t__SGB4312	200	16284	21	0.103426	0.477979	3p		0.0315789	0.285714	7	190
t__SGB15313	k__Bacteria|p__Firmicutes|c__Clostridia|o__Clostridiales|f__Ruminococcaceae|g__GGB9739|s__GGB9739_SGB15313|t__SGB15313	200	25936	37	0.293612	0.392668	3p		0.0304976	0.538462	13	623
t__SGB4194	k__Bacteria|p__Firmicutes|c__Clostridia|o__Clostridiales|f__Ruminococcaceae|g__Ruminococcaceae_unclassified|s__Ruminococcaceae_bacterium|t__SGB4194	199	24066	28	0.188357	0.332017	3p		0.03125	0	5	320
t__SGB5794_group	k__Bacteria|p__Firmicutes|c__Negativicutes|o__Veillonellales|f__Veillonellaceae|g__Negativicoccus|s__Negativicoccus_succinicivorans|t__SGB5794;k__Bacteria|p__Firmicutes|c__Negativicutes|o__Veillonellales|f__Veillonellaceae|g__Negativicoccus|s__Negativicoccus_massiliensis|t__SGB5797	193	56544	26	0.34651	0.510562	3p		0.030303	0.333333	3	132
t__SGB6686_group	k__Bacteria|p__Firmicutes|c__Tissierellia|o__Tissierellales|f__Peptoniphilaceae|g__Finegoldia|s__Finegoldia_magna|t__SGB6684;k__Bacteria|p__Firmicutes|c__Tissierellia|o__Tissierellales|f__Peptoniphilaceae|g__Finegoldia|s__Finegoldia_magna|t__SGB6686	66	18858	69	0.201036	0.438442	3p		0.0301887	0.529412	17	795
t__SGB6701	k__Bacteria|p__Firmicutes|c__Tissierellia|o__Tissierellales|f__Peptoniphilaceae|g__Peptoniphilus|s__Peptoniphilus_grossensis|t__SGB6701	117	27305	48	0.269193	0.580208	3p		0.0305499	0.222222	9	491
t__SGB8767_group	k__Bacteria|p__Verrucomicrobia|c__Opitutae|o__Opitutales|f__Opitutales_unclassified|g__Opitutales_unclassified|s__Opitutales_bacterium|t__SGB8767;k__Bacteria|p__Verrucomicrobia|c__Opitutae|o__Opitutales|f__Opitutales_unclassified|g__Opitutales_unclassified|s__Opitutales_bacterium|t__SGB8768	199	53513	77	0.327255	0.278508	3p		0.0303484	0.230769	26	2669
t__SGB14794	k__Bacteria|p__Actinobacteria|c__Coriobacteriia|o__Eggerthellales|f__Eggerthellaceae|g__Eggerthellaceae_unclassified|s__Eggerthellaceae_bacterium|t__SGB14794	73	7191	18	0.318029	0.657334	3p		0.0310078	0	3	129
t__SGB7076	k__Bacteria|p__Firmicutes|c__Bacilli|o__Lactobacillales|f__Lactobacillaceae|g__Ligilactobacillus|s__Ligilactobacillus_animalis|t__SGB7076	97	4169	19	0.1153	3.20139e-05	3p		0.0123457		0	162
t__SGB14857	k__Bacteria|p__Firmicutes|c__Clostridia|o__Clostridia_unclassified|f__Clostridia_unclassified|g__Clostridia_unclassified|s__Clostridia_bacterium|t__SGB14857	200	30515	54	0.103928	0.0111057	5p	0.68725	0.0505902	0.656863	102	1186
t__SGB5300	k__Bacteria|p__Firmicutes|c__Clostridia|o__Clostridiales|f__Clostridiales_unclassified|g__Levyella|s__Levyella_massiliensis|t__SGB5300	200	51804	35	0.221203	0.349531	3p		0.0306122	0.666667	9	98
t__SGB4870	k__Bacteria|p__Firmicutes|c__Clostridia|o__Clostridiales|f__Lachnospiraceae|g__GGB3606|s__GGB3606_SGB4870|t__SGB4870	168	18398	18	0.359345	0.399123	3p		0.0307692	0.75	4	130
t__SGB4673	k__Bacteria|p__Firmicutes|c__Clostridia|o__Clostridiales|f__Lachnospiraceae|g__Lachnospiraceae_unclassified|s__Lachnospiraceae_bacterium|t__SGB4673	168	11404	19	0.438313	0.390048	3p		0.03125	1	4	160
t__SGB4892	k__Bacteria|p__Firmicutes|c__Clostridia|o__Clostridiales|f__Lachnospiraceae|g__Lachnospiraceae_unclassified|s__Lachnospiraceae_unclassified_SGB4892|t__SGB4892	25	100	17	0.00117647						92	44
t__SGB4419	k__Bacteria|p__Firmicutes|c__Clostridia|o__Clostridiales|f__Ruminococcaceae|g__Ruminococcaceae_unclassified|s__Ruminococcaceae_bacterium|t__SGB4419	197	38444	39	0.311535	0.352512	3p		0.0307443	0.866667	15	618
t__SGB6461	k__Bacteria|p__Firmicutes|c__Bacilli|o__Bacilli_unclassified|f__Bacilli_unclassified|g__GGB4672|s__GGB4672_SGB6461|t__SGB6461	176	17998	34	0.437274	0.812204	3p		0.030303	0	5	330
t__SGB6271	k__Bacteria|p__Firmicutes|c__Clostridia|o__Clostridia_unclassified|f__Clostridia_unclassified|g__GGB4549|s__GGB4549_SGB6271|t__SGB6271	193	27094	46	0.271352	0.417633	3p		0.0300429	0.333333	15	932
t__SGB3980	k__Bacteria|p__Firmicutes|c__Clostridia|o__Clostridiales|f__Clostridiales_Family_XIII_Incertae_Sedis|g__Alterileibacterium|s__Alterileibacterium_massiliense|t__SGB3980	173	29804	20	0.387732	0.518374	3p		0.0309278	0.25	4	97
t__SGB3977	k__Bacteria|p__Firmicutes|c__Clostridia|o__Clostridiales|f__Clostridiales_Family_XIII_Incertae_Sedis|g__Clostridiales_Family_XIII_Incertae_Sedis_unclassified|s__Clostridiales_bacterium_S5_A14a|t__SGB3977	165	35399	18	0.386331	0.334126	3p		0.0338983	1	6	59
t__SGB5832	k__Bacteria|p__Firmicutes|c__Negativicutes|o__Veillonellales|f__Veillonellaceae|g__GGB4277|s__GGB4277_SGB5832|t__SGB5832	200	58410	71	0.274214	0.586884	3p		0.0303458	0.571429	21	1417
t__SGB6648	k__Bacteria|p__Firmicutes|c__Tissierellia|o__Tissierellales|f__Peptoniphilaceae|g__Parvimonas|s__Parvimonas_sp_KA00067|t__SGB6648	196	13922	19	0.265248	0.50046	3p		0.0305344	0.25	4	131
t__SGB14740	k__Bacteria|p__Actinobacteria|c__Coriobacteriia|o__Coriobacteriales|f__Coriobacteriaceae|g__Collinsella|s__Collinsella_stercoris|t__SGB14740	173	15677	17	0.388122	0.397508	3p		0.0322581	0.333333	3	124
t__SGB14768	k__Bacteria|p__Actinobacteria|c__Coriobacteriia|o__Coriobacteriia_unclassified|f__Coriobacteriia_unclassified|g__Coriobacteriia_unclassified|s__Coriobacteriia_bacterium|t__SGB14768	127	25248	32	0.396875	0.308084	3p		0.0320197	0.545455	11	406
t__SGB1657	k__Bacteria|p__Bacteroidetes|c__Bacteroidia|o__Bacteroidales|f__Prevotellaceae|g__GGB1239|s__GGB1239_SGB1657|t__SGB1657	199	22943	74	0.0960577	0.775481	3p		0.030303	0.0625	32	858
t__SGB1636_group	k__Bacteria|p__Bacteroidetes|c__Bacteroidia|o__Bacteroidales|f__Prevotellaceae|g__Prevotella|s__Prevotella_copri|t__SGB1636;k__Bacteria|p__Bacteroidetes|c__Bacteroidia|o__Bacteroidales|f__Prevotellaceae|g__Prevotella|s__Prevotella_SGB1635|t__SGB1635	150	28089	90	0.0741014	0.688423	3p		0.0301614	0.121951	41	2354
t__SGB2317	k__Bacteria|p__Bacteroidetes|c__Bacteroidia|o__Bacteroidales|f__Rikenellaceae|g__Rikenellaceae_unclassified|s__Rikenellaceae_bacterium|t__SGB2317	200	28523	130	0.179071	0.0680559	5p	0.545655	0.0501009	0.709898	293	5449
t__SGB1437	k__Bacteria|p__Bacteroidetes|c__CFGB544|o__OFGB544|f__FGB544|g__GGB1123|s__GGB1123_SGB1437|t__SGB1437	200	23907	55	0.136271	0.851645	3p		0.0310559	0.0434783	23	483
t__SGB6468	k__Bacteria|p__Firmicutes|c__Bacilli|o__Bacilli_unclassified|f__Bacilli_unclassified|g__GGB4678|s__GGB4678_SGB6468|t__SGB6468	199	9599	21	0.263247	0.793878	5p	0.875069	0.0521739	0.164557	79	115
t__SGB5684	k__Bacteria|p__Firmicutes|c__CFGB1677|o__OFGB1677|f__FGB1677|g__GGB4197|s__GGB4197_SGB5684|t__SGB5684	200	27810	32	0.184913	0.633804	5p	0.734391	0.0504202	0.290323	62	357
t__SGB13947	k__Bacteria|p__Firmicutes|c__CFGB2829|o__OFGB2829|f__FGB2829|g__GGB9045|s__GGB9045_SGB13947|t__SGB13947	200	24117	30	0.227859	0.289915	3p		0.0318841	0.5	10	345
t__SGB14004	k__Bacteria|p__Firmicutes|c__Clostridia|o__Clostridia_unclassified|f__Clostridia_unclassified|g__Clostridia_unclassified|s__Clostridia_bacterium|t__SGB14004	200	17803	16	0.0630477	0.875079	3p		0.0384615	0	6	52
t__SGB14005	k__Bacteria|p__Firmicutes|c__Clostridia|o__Clostridia_unclassified|f__Clostridia_unclassified|g__Clostridia_unclassified|s__Clostridia_bacterium|t__SGB14005	199	40171	47	0.314725	0.601251	3p		0.0307203	0.428571	14	944
t__SGB14235	k__Bacteria|p__Firmicutes|c__Clostridia|o__Clostridia_unclassified|f__Clostridia_unclassified|g__Clostridia_unclassified|s__Clostridia_bacterium|t__SGB14235	106	15476	11	0.396732						1	39
t__SGB15038	k__Bacteria|p__Firmicutes|c__Clostridia|o__Clostridia_unclassified|f__Clostridia_unclassified|g__Clostridia_unclassified|s__Clostridia_bacterium|t__SGB15038	69	4864	12	0.442451						3	20
t__SGB4406	k__Bacteria|p__Firmicutes|c__Clostridia|o__Clostridia_unclassified|f__Clostridia_unclassified|g__Clostridia_unclassified|s__Clostridia_bacterium|t__SGB4406	194	30223	26	0.365594	0.493819	3p		0.0335821	0.6	5	268
t__SGB13972	k__Bacteria|p__Firmicutes|c__Clostridia|o__Clostridia_unclassified|f__Clostridia_unclassified|g__Clostridia_unclassified|s__Clostridia_unclassified_SGB13972|t__SGB13972	200	36234	99	0.137282	0.37925	3p		0.0301263	0.142857	35	4116
t__SGB4900	k__Bacteria|p__Firmicutes|c__Clostridia|o__Clostridiales|f__Lachnospiraceae|g__GGB3623|s__GGB3623_SGB4900|t__SGB4900	26	2915	31	0.0285398	0.44752	3p		0.0302115	0.5	10	331
t__SGB4704	k__Bacteria|p__Firmicutes|c__Clostridia|o__Clostridiales|f__Lachnospiraceae|g__Lachnospiraceae_unclassified|s__Lachnospiraceae_bacterium|t__SGB4704	181	35066	51	0.474241	0.452904	3p		0.0309917	0.6	20	968
t__SGB5853	k__Bacteria|p__Firmicutes|c__Negativicutes|o__Veillonellales|f__Veillonellaceae|g__Megasphaera|s__Megasphaera_sp_AM44_1BH|t__SGB5853	141	12885	36	0.296693	0.787512	3p		0.03125	1	6	384
t__SGB14739	k__Bacteria|p__Actinobacteria|c__Coriobacteriia|o__Coriobacteriales|f__Coriobacteriaceae|g__Collinsella|s__Collinsella_sp_AF08_23|t__SGB14739	199	17178	29	0.226187	0.00137609	3p		0.0304709	0.461538	13	361
t__SGB2133	k__Bacteria|p__Bacteroidetes|c__Bacteroidia|o__Bacteroidales|f__Bacteroidales_unclassified|g__Bacteroidales_unclassified|s__Bacteroidales_bacterium|t__SGB2133	198	51456	33	0.237987	0.361553	3p		0.0319149	0	12	470
t__SGB1797	k__Bacteria|p__Bacteroidetes|c__Bacteroidia|o__Bacteroidales|f__Prevotellaceae|g__Paraprevotella|s__Paraprevotella_xylaniphila|t__SGB1797	100	20125	82	0.162947	0.790842	3p		0.0300167	0.275862	29	1799
t__SGB2304	k__Bacteria|p__Bacteroidetes|c__Bacteroidia|o__Bacteroidales|f__Rikenellaceae|g__Alistipes|s__Alistipes_sp_An31A|t__SGB2304	111	7581	62	0.0676564	0.635875	youden	0.978532	0.000696379	0.0207715	337	1436
t__SGB2323	k__Bacteria|p__Bacteroidetes|c__Bacteroidia|o__Bacteroidales|f__Rikenellaceae|g__GGB1691|s__GGB1691_SGB2323|t__SGB2323	191	24002	20	0.339151	0.574865	3p		0.0304878	0.222222	9	164
t__SGB8630	k__Bacteria|p__Candidatus_Melainabacteria|c__Candidatus_Melainabacteria_unclassified|o__Candidatus_Gastranaerophilales|f__Candidatus_Gastranaerophilales_unclassified|g__Candidatus_Gastranaerophilales_unclassified|s__Candidatus_Gastranaerophilales_unclassified_SGB8630|t__SGB8630	199	28135	51	0.182587	0.265935	3p		0.0307549	0.294118	17	1073
t__SGB6445	k__Bacteria|p__Firmicutes|c__Bacilli|o__Bacilli_unclassified|f__Bacilli_unclassified|g__Bacilli_unclassified|s__Bacilli_bacterium|t__SGB6445	163	5415	16	0.362131	0.375452	3p		0.0306122	0.5	4	98
t__SGB6570	k__Bacteria|p__Firmicutes|c__Bacilli|o__Bacilli_unclassified|f__Bacilli_unclassified|g__Bacilli_unclassified|s__Bacilli_bacterium|t__SGB6570	91	4909	25	0.301821	0.121855	3p		0.0307692	1	9	260
t__SGB3918	k__Bacteria|p__Firmicutes|c__CFGB1192|o__OFGB1192|f__FGB1192|g__GGB2945|s__GGB2945_SGB3918|t__SGB3918	171	36158	12	0.208308						4	0
t__SGB6320	k__Bacteria|p__Firmicutes|c__Clostridia|o__Clostridia_unclassified|f__Clostridia_unclassified|g__Clostridia_unclassified|s__Clostridia_bacterium|t__SGB6320	127	26174	77	0.306272	0.533486	5p	0.828966	0.0501596	0.13089	191	2193
t__SGB6388	k__Bacteria|p__Firmicutes|c__Clostridia|o__Clostridia_unclassified|f__Clostridia_unclassified|g__Clostridia_unclassified|s__Clostridia_bacterium|t__SGB6388	198	20983	39	0.222502	0.486574	youden	0.666289	0.0179211	0.315789	114	558
t__SGB6719	k__Bacteria|p__Firmicutes|c__Clostridia|o__Clostridiales|f__Clostridiales_unclassified|g__Fenollaria|s__Fenollaria_timonensis|t__SGB6719	144	31315	44	0.184553	0.790579	3p		0.0325203	0.166667	12	123
t__SGB6726	k__Bacteria|p__Firmicutes|c__Tissierellia|o__Tissierellia_unclassified|f__Tissierellia_unclassified|g__Ezakiella|s__Ezakiella_SGB6726|t__SGB6726	143	23620	33	0.199569	0.550871	3p		0.0342466	0.333333	12	146
t__SGB19431	k__Bacteria|p__Proteobacteria|c__Epsilonproteobacteria|o__Campylobacterales|f__Campylobacteraceae|g__Campylobacter|s__Campylobacter_ureolyticus|t__SGB19431	197	35347	21	0.240394						3	0
t__SGB5967	k__Bacteria|p__Spirochaetes|c__Spirochaetia|o__Brachyspirales|f__Brachyspiraceae|g__Brachyspira|s__Brachyspira_aalborgi|t__SGB5967	169	10954	24	0.184693	0.618168	3p		0.0336134	0.0909091	22	238
t__SGB8769	k__Bacteria|p__Verrucomicrobia|c__Opitutae|o__Opitutales|f__Opitutales_unclassified|g__Opitutales_unclassified|s__Opitutales_bacterium|t__SGB8769	87	12711	28	0.299004	0.380893	3p		0.0307167	0.75	8	293
t__SGB9223	k__Bacteria|p__Verrucomicrobia|c__Verrucomicrobiae|o__Verrucomicrobiales|f__Akkermansiaceae|g__Akkermansia|s__Akkermansia_sp_BIOML_A40|t__SGB9223	38	3024	54	0.0303498	0.0104472	3p		0.0302521	0.578947	38	1190
t__SGB9224	k__Bacteria|p__Verrucomicrobia|c__Verrucomicrobiae|o__Verrucomicrobiales|f__Akkermansiaceae|g__Akkermansia|s__Akkermansia_sp_KLE1605|t__SGB9224	54	8440	78	0.077078	0.030013	3p		0.0300211	0.785714	28	2365
t__SGB2135	k__Bacteria|p__Bacteroidetes|c__Bacteroidia|o__Bacteroidales|f__Bacteroidales_unclassified|g__Bacteroidales_unclassified|s__Bacteroidales_unclassified_SGB2135|t__SGB2135	181	39909	70	0.135737	0.0337788	3p		0.0303342	0.464286	28	1945
t__SGB8631	k__Bacteria|p__Candidatus_Melainabacteria|c__Candidatus_Melainabacteria_unclassified|o__Candidatus_Gastranaerophilales|f__Candidatus_Gastranaerophilales_unclassified|g__Candidatus_Gastranaerophilales_unclassified|s__Candidatus_Gastranaerophilales_unclassified_SGB8631|t__SGB8631	131	5859	20	0.243011	0.269437	3p		0.0301205	0.75	8	166
t__SGB8634	k__Bacteria|p__Candidatus_Melainabacteria|c__Candidatus_Melainabacteria_unclassified|o__Candidatus_Gastranaerophilales|f__Candidatus_Gastranaerophilales_unclassified|g__GGB6007|s__GGB6007_SGB8634|t__SGB8634	193	13079	29	0.352948	0.286034	3p		0.032345	0.555556	9	371
t__SGB6411	k__Bacteria|p__Firmicutes|c__Bacilli|o__Bacilli_unclassified|f__Bacilli_unclassified|g__Bacilli_unclassified|s__Bacilli_bacterium|t__SGB6411	199	8721	39	0.199157	0.227656	5p	0.609659	0.05	0.375	96	440
t__SGB6550	k__Bacteria|p__Firmicutes|c__Bacilli|o__Bacilli_unclassified|f__Bacilli_unclassified|g__Bacilli_unclassified|s__Bacilli_bacterium|t__SGB6550	200	16132	20	0.0634453	0.51625	3p		0.0362319	0.25	8	138
t__SGB6606	k__Bacteria|p__Firmicutes|c__Bacilli|o__Bacilli_unclassified|f__Bacilli_unclassified|g__Bacilli_unclassified|s__Bacilli_bacterium|t__SGB6606	193	35291	18	0.315557	0.381204	3p		0.0347826	0	5	115
t__SGB6508	k__Bacteria|p__Firmicutes|c__Bacilli|o__Bacilli_unclassified|f__Bacilli_unclassified|g__GGB4701|s__GGB4701_SGB6508|t__SGB6508	110	11121	13	0.320177	0.459799	3p		0.0307692	1	3	65
t__SGB14017	k__Bacteria|p__Firmicutes|c__Clostridia|o__Clostridia_unclassified|f__Clostridia_unclassified|g__Clostridia_unclassified|s__Clostridia_bacterium|t__SGB14017	125	7917	23	0.367596	0.537314	3p		0.0304569	0	3	197
t__SGB14026	k__Bacteria|p__Firmicutes|c__Clostridia|o__Clostridia_unclassified|f__Clostridia_unclassified|g__Clostridia_unclassified|s__Clostridia_bacterium|t__SGB14026	194	23672	34	0.419139	0.534644	3p		0.0314607	0.142857	7	445
t__SGB4333	k__Bacteria|p__Firmicutes|c__Clostridia|o__Clostridia_unclassified|f__Clostridia_unclassified|g__Clostridia_unclassified|s__Clostridia_bacterium|t__SGB4333	200	22803	23	0.108228	0.248843	3p		0.0336538	0.75	8	208
t__SGB6330	k__Bacteria|p__Firmicutes|c__Clostridia|o__Clostridia_unclassified|f__Clostridia_unclassified|g__Clostridia_unclassified|s__Clostridia_bacterium|t__SGB6330	199	11516	21	0.237202	0.317815	3p		0.0338983	0.5	4	177
t__SGB6359	k__Bacteria|p__Firmicutes|c__Clostridia|o__Clostridia_unclassified|f__Clostridia_unclassified|g__Clostridia_unclassified|s__Clostridia_bacterium|t__SGB6359	191	26944	36	0.351361	0.489416	3p		0.0304114	0.75	8	559
t__SGB6272	k__Bacteria|p__Firmicutes|c__Clostridia|o__Clostridia_unclassified|f__Clostridia_unclassified|g__GGB4550|s__GGB4550_SGB6272|t__SGB6272	197	10898	16	0.210199	0.401983	3p		0.029703	0.4	5	101
t__SGB14778	k__Bacteria|p__Actinobacteria|c__Coriobacteriia|o__Eggerthellales|f__Eggerthellaceae|g__Slackia|s__Slackia_SGB14778|t__SGB14778	64	3333	14	0.201706	0.426028	3p		0.0379747	0.666667	6	79
t__SGB14332	k__Bacteria|p__Actinobacteria|c__Coriobacteriia|o__Eggerthellales|f__Eggerthellaceae|g__Eggerthellaceae_unclassified|s__Eggerthellaceae_unclassified_SGB14332|t__SGB14332	121	24988	22	0.423543	0.534675	3p		0.0362319	0.942857	35	138
t__SGB8597	k__Bacteria|p__Candidatus_Melainabacteria|c__Candidatus_Melainabacteria_unclassified|o__Candidatus_Gastranaerophilales|f__Candidatus_Gastranaerophilales_unclassified|g__Candidatus_Gastranaerophilales_unclassified|s__Candidatus_Gastranaerophilales_bacterium|t__SGB8597	93	7576	16	0.280607	0.478464	3p		0.0333333	1	5	90
t__SGB14948	k__Bacteria|p__Firmicutes|c__Clostridia|o__Clostridia_unclassified|f__Clostridia_unclassified|g__Clostridia_unclassified|s__Clostridia_bacterium|t__SGB14948	183	11526	18	0.185725	0.163115	3p		0.0309278	1	3	97
t__SGB5063	k__Bacteria|p__Firmicutes|c__Clostridia|o__Clostridiales|f__Lachnospiraceae|g__Lachnospiraceae_unclassified|s__Lachnospiraceae_unclassified_SGB5063|t__SGB5063	198	26770	22	0.124991	0.42191	3p		0.0320856	0.333333	6	187
t__SGB9153	k__Bacteria|p__Lentisphaerae|c__Lentisphaeria|o__Lentisphaeria_unclassified|f__Lentisphaeria_unclassified|g__Lentisphaeria_unclassified|s__Lentisphaeria_bacterium|t__SGB9153	59	5900	19	0.472837	0.356803	3p		0.0320513	0.333333	6	156
t__SGB72500_group	k__Bacteria|p__Actinobacteria|c__Coriobacteriia|o__Coriobacteriales|f__Coriobacteriaceae|g__GGB9379|s__GGB9379_SGB14373|t__SGB14373;k__Bacteria|p__Actinobacteria|c__CFGB4469|o__OFGB4469|f__FGB4469|g__GGB18384|s__GGB18384_SGB72500|t__SGB72500	197	26289	44	0.110255	0.585277	3p		0.0304054	0.181818	11	592
t__SGB14328	k__Bacteria|p__Actinobacteria|c__Coriobacteriia|o__Eggerthellales|f__Eggerthellaceae|g__Eggerthellaceae_unclassified|s__Eggerthellaceae_bacterium|t__SGB14328	198	18757	22	0.318184	0.27463	3p		0.0298507	0.6	5	201
t__SGB1481	k__Bacteria|p__Bacteroidetes|c__Bacteroidia|o__Bacteroidales|f__Bacteroidaceae|g__GGB1153|s__GGB1153_SGB1481|t__SGB1481	200	25897	37	0.175299	0.357958	3p		0.0314233	0.333333	15	541
t__SGB2021	k__Bacteria|p__Bacteroidetes|c__Bacteroidia|o__Bacteroidales|f__Bacteroidales_unclassified|g__Bacteroidales_unclassified|s__Bacteroidales_bacterium|t__SGB2021	199	35470	80	0.075037	0.535837	3p		0.0300752	0.027027	37	1729
t__SGB2166	k__Bacteria|p__Bacteroidetes|c__Bacteroidia|o__Bacteroidales|f__Bacteroidales_unclassified|g__Bacteroidales_unclassified|s__Bacteroidales_unclassified_SGB2166|t__SGB2166	49	8902	21	0.12552	0.146553	3p		0.035503	0.6	10	169
t__SGB4316	k__Bacteria|p__Firmicutes|c__Clostridia|o__Clostridia_unclassified|f__Clostridia_unclassified|g__Clostridia_unclassified|s__Clostridia_bacterium|t__SGB4316	200	8296	19	0.184407	0.0446583	3p		0.0314961	1	4	127
t__SGB1614	k__Bacteria|p__Bacteroidetes|c__Bacteroidia|o__Bacteroidales|f__Prevotellaceae|g__GGB1235|s__GGB1235_SGB1614|t__SGB1614	200	23422	46	0.0877399	0.600844	3p		0.0306859	0.222222	18	554
t__SGB1663	k__Bacteria|p__Bacteroidetes|c__Bacteroidia|o__Bacteroidales|f__Prevotellaceae|g__GGB1243|s__GGB1243_SGB1663|t__SGB1663	200	18352	27	0.207133	0.768245	3p		0.0350877	0.166667	12	114
t__SGB1667	k__Bacteria|p__Bacteroidetes|c__Bacteroidia|o__Bacteroidales|f__Prevotellaceae|g__GGB1246|s__GGB1246_SGB1667|t__SGB1667	199	41151	72	0.117254	0.768573	3p		0.0300245	0.0588235	17	1632
t__SGB1668	k__Bacteria|p__Bacteroidetes|c__Bacteroidia|o__Bacteroidales|f__Prevotellaceae|g__GGB1247|s__GGB1247_SGB1668|t__SGB1668	200	25376	60	0.0878901	0.929153	3p		0.03125	0.0384615	26	768
t__SGB1676	k__Bacteria|p__Bacteroidetes|c__Bacteroidia|o__Bacteroidales|f__Prevotellaceae|g__Prevotella|s__Prevotella_sp_Marseille_P4119|t__SGB1676	200	19841	50	0.112192	0.982768	3p		0.0320366	0.0454545	22	437
t__SGB4449	k__Bacteria|p__Firmicutes|c__Clostridia|o__Clostridia_unclassified|f__Clostridia_unclassified|g__Clostridia_unclassified|s__Clostridia_bacterium|t__SGB4449	193	16182	34	0.28897	0.252188	5p	0.220242	0.0522088	0.87395	119	249
t__SGB3677	k__Bacteria|p__Proteobacteria|c__CFGB1062|o__OFGB1062|f__FGB1062|g__GGB2734|s__GGB2734_SGB3677|t__SGB3677	130	10690	56	0.108382	0.486599	3p		0.0304276	0.0869565	23	1216
t__SGB14394	k__Bacteria|p__Actinobacteria|c__Coriobacteriia|o__Coriobacteriales|f__Atopobiaceae|g__Olsenella|s__Olsenella_umbonata|t__SGB14394	34	940	25	0.00770213	1.64513	3p		0.0147059	0	1	68
t__SGB1476	k__Bacteria|p__Bacteroidetes|c__Bacteroidia|o__Bacteroidales|f__Bacteroidaceae|g__Bacteroidaceae_unclassified|s__Bacteroidaceae_bacterium|t__SGB1476	200	11597	28	0.12008						0	0
t__SGB15471	k__Bacteria|p__Proteobacteria|c__Deltaproteobacteria|o__Desulfovibrionales|f__Desulfovibrionaceae|g__Desulfovibrio|s__Desulfovibrio_sp_PG_178_WT_4|t__SGB15471	167	10449	31	0.247003	0.577239	3p		0.0332103	0.666667	3	271
t__SGB8653	k__Bacteria|p__Candidatus_Melainabacteria|c__Candidatus_Melainabacteria_unclassified|o__Candidatus_Gastranaerophilales|f__Candidatus_Gastranaerophilales_unclassified|g__Candidatus_Gastranaerophilales_unclassified|s__Candidatus_Gastranaerophilales_bacterium|t__SGB8653	193	11674	20	0.089361	0.792209	3p		0.0337838	0.166667	6	148
t__SGB1672_group	k__Bacteria|p__Bacteroidetes|c__Bacteroidia|o__Bacteroidales|f__Prevotellaceae|g__GGB1250|s__GGB1250_SGB1672|t__SGB1672;k__Bacteria|p__Bacteroidetes|c__Bacteroidia|o__Bacteroidales|f__Prevotellaceae|g__GGB1250|s__GGB1250_SGB1671|t__SGB1671	122	16864	66	0.119104	1.61453	3p		0.0302521	0	28	595
t__SGB1705	k__Bacteria|p__Bacteroidetes|c__Bacteroidia|o__Bacteroidales|f__Prevotellaceae|g__GGB1270|s__GGB1270_SGB1705|t__SGB1705	200	11150	36	0.0348256	0.950612	3p		0.0326531	0.0588235	17	245

## Sheet: Supplementary Table 4
dataset	R2	p-value	q-value
DavarD_2021	0.566555	9.999e-05	0.000416625
GollR_2020	0.471416	9.999e-05	0.000416625
HouriganS_2019	0.610706	9.999e-05	0.000416625
SuskindD_2015	0.498953	9.999e-05	0.000416625
VermaS_2021	0.503213	9.999e-05	0.000416625
This_study_Cdiff	0.483024	9.999e-05	0.000416625
BaruchE_2020	0.583104	0.00059994	0.00214264
WatsonAR_2021	0.483169	0.00079992	0.00249975
KongL_2020	0.460488	0.0009999	0.0027775
DammanC_2015	0.481496	0.00249975	0.00624938
LeoS_2020	0.430337	0.00719928	0.016362
SmillieC_2018	0.409762	0.00969903	0.0202063
AggarwalaV_2021	0.428997	0.0133987	0.0257667
BarYosephH_2020	0.430505	0.0261974	0.046781
LiS_2016	0.483843	0.0821918	0.128425
PodlesnyD_2020	0.361201	0.251475	0.369816
VaughnB_2016	0.351549	0.390561	0.513896
ZhaoH_2020	0.34863	0.388161	0.513896
This_study_MDRB	0.289175	0.578742	0.723428
KoopenAM_2021	0.334998	0.792321	0.943239
KumarR_2017	0.238913	0.834817	0.948655
MossE_2017	0.0488001	1	1
IaniroG_2020	0.152118	0.9995	1
This_study_IBD	0.0961155	1	1

## Sheet: Supplementary Table 5
	K-medoids clustering with fixed K			Ad hoc measure
	Purity of FMT triads (K=226)	Purity of donor associations (K=115)	Purity of cohorts (K=24)
Strain sharing rate	0.687708	0.61794	0.350498	0.69469
Bray-Curtis (arcsin-sqrt)	0.563123	0.518272	0.385382	0.570796
Aitchison	0.553156	0.516611	0.398671	0.544248
Euclidean (logit)	0.553156	0.504983	0.380399	0.553097
Bray-Curtis (raw)	0.528239	0.450166	0.335548	0.411504
Bray-Curtis (logit)	0.504983	0.471761	0.360465	0.539823

## Sheet: Supplementary Table 6
Measure	Group 1	Group 2	p-value	Rank-biserial correlation	n1	n2	q-value
Strain sharing rate	cross-dataset pre-FMT	within-dataset pre-FMT	0.0342987	-0.060563	3395	462	0.0376283
Strain sharing rate	cross-dataset pre-FMT	pre-FMT / donor	2.40381e-09	0.299042	3395	138	4.0384e-09
Strain sharing rate	cross-dataset pre-FMT	pre-FMT / post-FMT	1.08522e-69	-0.811768	3395	165	7.59656e-69
Strain sharing rate	cross-dataset pre-FMT	post-FMT / donor	2.25952e-97	-0.846145	3395	217	2.3725e-96
Strain sharing rate	cross-dataset pre-FMT	cross-dataset donor	1.67791e-119	0.346263	3395	2691	3.52362e-118
Strain sharing rate	cross-dataset pre-FMT	within-dataset donor	2.43331e-08	0.204943	3395	266	3.64996e-08
Strain sharing rate	within-dataset pre-FMT	pre-FMT / donor	3.08451e-09	0.332063	462	138	4.98266e-09
Strain sharing rate	within-dataset pre-FMT	pre-FMT / post-FMT	5.17296e-53	-0.802952	462	165	2.17264e-52
Strain sharing rate	within-dataset pre-FMT	post-FMT / donor	3.58045e-69	-0.835727	462	217	2.14827e-68
Strain sharing rate	within-dataset pre-FMT	cross-dataset donor	4.83918e-42	0.395009	462	2691	1.56343e-41
Strain sharing rate	within-dataset pre-FMT	within-dataset donor	4.43116e-09	0.260847	462	266	6.89292e-09
Strain sharing rate	pre-FMT / donor	pre-FMT / post-FMT	6.52195e-34	-0.806851	138	165	1.82614e-33
Strain sharing rate	pre-FMT / donor	post-FMT / donor	7.0911e-40	-0.830228	138	217	2.12733e-39
Strain sharing rate	pre-FMT / donor	cross-dataset donor	0.0190233	-0.118174	138	2691	0.021594
Strain sharing rate	pre-FMT / donor	within-dataset donor	0.00125172	-0.195489	138	266	0.00150206
Strain sharing rate	pre-FMT / post-FMT	post-FMT / donor	0.685423	0.024214	165	217	0.702141
Strain sharing rate	pre-FMT / post-FMT	cross-dataset donor	5.17822e-77	0.860077	165	2691	4.34971e-76
Strain sharing rate	pre-FMT / post-FMT	within-dataset donor	2.0463e-47	0.828458	165	266	7.16206e-47
Strain sharing rate	post-FMT / donor	cross-dataset donor	3.65287e-107	0.89591	217	2691	5.11402e-106
Strain sharing rate	post-FMT / donor	within-dataset donor	9.83559e-60	0.861734	217	266	4.58994e-59
Strain sharing rate	cross-dataset donor	within-dataset donor	3.17782e-05	-0.154378	2691	266	4.04449e-05
Bray-Curtis similarity (arcsin-sqrt)	cross-dataset pre-FMT	within-dataset pre-FMT	9.44629e-30	-0.324388	3395	462	2.20413e-29
Bray-Curtis similarity (arcsin-sqrt)	cross-dataset pre-FMT	pre-FMT / donor	0.000235108	-0.184427	3395	138	0.000290428
Bray-Curtis similarity (arcsin-sqrt)	cross-dataset pre-FMT	pre-FMT / post-FMT	4.39102e-33	-0.551583	3395	165	1.15264e-32
Bray-Curtis similarity (arcsin-sqrt)	cross-dataset pre-FMT	post-FMT / donor	1.85493e-65	-0.69086	3395	217	9.73839e-65
Bray-Curtis similarity (arcsin-sqrt)	cross-dataset pre-FMT	cross-dataset donor	1.09364e-152	-0.392258	3395	2691	4.59329e-151
Bray-Curtis similarity (arcsin-sqrt)	cross-dataset pre-FMT	within-dataset donor	2.64603e-50	-0.548343	3395	266	1.0103e-49
Bray-Curtis similarity (arcsin-sqrt)	within-dataset pre-FMT	pre-FMT / donor	0.0632177	0.104147	462	138	0.0663786
Bray-Curtis similarity (arcsin-sqrt)	within-dataset pre-FMT	pre-FMT / post-FMT	1.33551e-13	-0.387931	462	165	2.54961e-13
Bray-Curtis similarity (arcsin-sqrt)	within-dataset pre-FMT	post-FMT / donor	1.26167e-27	-0.517905	462	217	2.78896e-27
Bray-Curtis similarity (arcsin-sqrt)	within-dataset pre-FMT	cross-dataset donor	0.0349406	-0.061332	462	2691	0.0376283
Bray-Curtis similarity (arcsin-sqrt)	within-dataset pre-FMT	within-dataset donor	6.8871e-08	-0.239869	462	266	9.97441e-08
Bray-Curtis similarity (arcsin-sqrt)	pre-FMT / donor	pre-FMT / post-FMT	7.7725e-11	-0.433992	138	165	1.36019e-10
Bray-Curtis similarity (arcsin-sqrt)	pre-FMT / donor	post-FMT / donor	1.13614e-17	-0.538837	138	217	2.3859e-17
Bray-Curtis similarity (arcsin-sqrt)	pre-FMT / donor	cross-dataset donor	0.00155063	-0.159523	138	2691	0.00180907
Bray-Curtis similarity (arcsin-sqrt)	pre-FMT / donor	within-dataset donor	3.82514e-07	-0.307944	138	266	5.18245e-07
Bray-Curtis similarity (arcsin-sqrt)	pre-FMT / post-FMT	post-FMT / donor	0.924728	0.00567	165	217	0.924728
Bray-Curtis similarity (arcsin-sqrt)	pre-FMT / post-FMT	cross-dataset donor	4.04689e-14	0.350099	165	2691	8.09378e-14
Bray-Curtis similarity (arcsin-sqrt)	pre-FMT / post-FMT	within-dataset donor	1.31969e-05	0.249578	165	266	1.73209e-05
Bray-Curtis similarity (arcsin-sqrt)	post-FMT / donor	cross-dataset donor	2.09935e-32	0.48297	217	2691	5.18663e-32
Bray-Curtis similarity (arcsin-sqrt)	post-FMT / donor	within-dataset donor	8.40795e-12	0.361179	217	266	1.53537e-11
Bray-Curtis similarity (arcsin-sqrt)	cross-dataset donor	within-dataset donor	2.94278e-07	-0.190289	2691	266	4.11989e-07

## Sheet: Supplementary Table 7
sampleID	N shared strains preFMT - postFMT	N shared strains donor - postFMT	Strain sharing (preFMT/postFMT - donor/postFMT)	Is preFMT/postFMT higher than donor/postFMT?
1001166G	0	11	-11	FALSE
1001216F	0	5	-5	FALSE
1001216H	1	15	-14	FALSE
1001216I	0	1	-1	FALSE
1001270D	11	5	6	TRUE
1001254E	1	5	-4	FALSE
1001254F	1	15	-14	FALSE
1001254G	0	16	-16	FALSE
1001254H	0	23	-23	FALSE
1001254I	0	23	-23	FALSE
1001254J	0	16	-16	FALSE
1001254K	0	2	-2	FALSE
1001270F	1	21	-20	FALSE
1001274D	0	0	0	FALSE
1001274H	0	0	0	FALSE
1001282G	0	26	-26	FALSE
1001282H	0	25	-25	FALSE
1001285G	0	20	-20	FALSE
1001285K	0	12	-12	FALSE
1001270H	1	28	-27	FALSE
1001286G	1	17	-16	FALSE
1001298F	0	4	-4	FALSE
1001298H	0	6	-6	FALSE
1001311H	0	7	-7	FALSE
1001270J	4	13	-9	FALSE
1001095I	0	1	-1	FALSE
1001095K	0	2	-2	FALSE
case6_after	42	5	37	TRUE
case47_after	0	44	-44	FALSE
case45_after	33	18	15	TRUE
case44_after	21	19	2	TRUE
case42_after	7	19	-12	FALSE
case41_after	11	11	0	FALSE
case1_after	0	0	0	FALSE
case3_after	32	4	28	TRUE
R10-7	6	33	-27	FALSE
R6-65	5	23	-18	FALSE
R5-7	5	27	-22	FALSE
R5-65	8	29	-21	FALSE
R4-65	8	33	-25	FALSE
R4-31	5	37	-32	FALSE
R3-7	3	22	-19	FALSE
R3-65	4	19	-15	FALSE
R3-31	3	20	-17	FALSE
R9-65	1	19	-18	FALSE
R10-65	12	37	-25	FALSE
R9-7	3	29	-26	FALSE
R7-7	4	27	-23	FALSE
R2-31	6	34	-28	FALSE
R1-7	1	9	-8	FALSE
R1-31	3	32	-29	FALSE
R8-7	5	29	-24	FALSE
R8-31	16	25	-9	FALSE
R6-31	0	22	-22	FALSE
R5-31	8	30	-22	FALSE
R4-7	6	37	-31	FALSE
R2-7	6	40	-34	FALSE
R10-31	13	33	-20	FALSE
R9-31	0	21	-21	FALSE
R8-65	17	28	-11	FALSE
R2-65	7	35	-28	FALSE
R1-65	4	23	-19	FALSE
R7-65	8	30	-22	FALSE
R7-31	7	32	-25	FALSE
R6-7	4	31	-27	FALSE
UWIBD01P016T1	23	41	-18	FALSE
UWIBD01P016T1	23	47	-24	FALSE
UWIBD01P016T1	23	44	-21	FALSE
UWIBD01P016T1	20	41	-21	FALSE
UWIBD01P016T1	20	47	-27	FALSE
UWIBD01P016T1	20	44	-24	FALSE
UWIBD01P016T2	33	28	5	TRUE
UWIBD01P016T2	33	27	6	TRUE
UWIBD01P016T2	33	25	8	TRUE
UWIBD01P016T2	29	28	1	TRUE
UWIBD01P016T2	29	27	2	TRUE
UWIBD01P016T2	29	25	4	TRUE
UWIBD01P016T3	22	20	2	TRUE
UWIBD01P016T3	22	22	0	FALSE
UWIBD01P016T3	19	20	-1	FALSE
UWIBD01P016T3	19	22	-3	FALSE
UWIBD01P081T1	23	39	-16	FALSE
UWIBD01P081T1	23	41	-18	FALSE
UWIBD01P081T2	35	15	20	TRUE
UWIBD01P081T2	35	14	21	TRUE
UWIBD01P081T3	31	7	24	TRUE
UWIBD01P081T3	31	8	23	TRUE
UWIBD01P224T1	44	3	41	TRUE
UWIBD01P224T1	44	5	39	TRUE
UWIBD01P224T1	40	3	37	TRUE
UWIBD01P224T1	40	5	35	TRUE
UWIBD01P224T2	26	5	21	TRUE
UWIBD01P224T3	41	5	36	TRUE
UWIBD01P224T3	42	5	37	TRUE
UWIBD01P271T1	21	13	8	TRUE
UWIBD01P271T1	21	8	13	TRUE
UWIBD01P271T1	28	13	15	TRUE
UWIBD01P271T1	28	8	20	TRUE
UWIBD01P279T1	52	30	22	TRUE
UWIBD01P279T1	52	33	19	TRUE
UWIBD01P279T1	52	35	17	TRUE
UWIBD01P279T1	49	30	19	TRUE
UWIBD01P279T1	49	33	16	TRUE
UWIBD01P279T1	49	35	14	TRUE
UWIBD01P279T2	61	21	40	TRUE
UWIBD01P279T2	61	29	32	TRUE
UWIBD01P279T2	54	21	33	TRUE
UWIBD01P279T2	54	29	25	TRUE
UWIBD01P279T3	66	20	46	TRUE
UWIBD01P279T3	66	22	44	TRUE
UWIBD01P279T3	66	19	47	TRUE
UWIBD01P279T3	59	20	39	TRUE
UWIBD01P279T3	59	22	37	TRUE
UWIBD01P279T3	59	19	40	TRUE
UWIBD01P788T1	27	2	25	TRUE
UWIBD01P788T1	24	2	22	TRUE
UWIBD01P788T2	30	8	22	TRUE
UWIBD01P788T2	30	5	25	TRUE
UWIBD01P788T2	24	8	16	TRUE
UWIBD01P788T2	24	5	19	TRUE
UWIBD01P788T3	22	5	17	TRUE
UWIBD01P788T3	19	5	14	TRUE
PT-19-0024D56	22	2	20	TRUE
PT-19-0023D29	3	14	-11	FALSE
PT-18-0018D452	4	21	-17	FALSE
PT-18-0018D447	3	15	-12	FALSE
PT-18-0018D440	3	21	-18	FALSE
PT-18-0018D432	3	20	-17	FALSE
PT-18-0018D424	3	18	-15	FALSE
PT-18-0018D419	3	19	-16	FALSE
PT-18-0018D411	3	16	-13	FALSE
PT-18-0018D390	4	21	-17	FALSE
PT-18-0018D383	4	20	-16	FALSE
PT-18-0018D342	4	7	-3	FALSE
PT-19-0023D13	6	16	-10	FALSE
PT-19-0002D78	23	1	22	TRUE
PT-19-0002D71	16	1	15	TRUE
PT-19-0002D64	18	1	17	TRUE
PT-19-0002D57	21	1	20	TRUE
PT-19-0002D50	24	2	22	TRUE
PT-19-0002D42	22	1	21	TRUE
PT-19-0002D29	21	1	20	TRUE
PT-19-0002D21	23	1	22	TRUE
PT-19-0002D8	22	1	21	TRUE
PT-19-0023D7	9	11	-2	FALSE
PT-18-0018D133	4	6	-2	FALSE
PT-18-0018D96	7	7	0	FALSE
PT-18-0018D90	3	7	-4	FALSE
PT-18-0018D84	4	5	-1	FALSE
PT-18-0018D75	2	14	-12	FALSE
PT-18-0018D69	3	16	-13	FALSE
PT-19-0002D176	18	1	17	TRUE
PT-18-0018D63	3	15	-12	FALSE
PT-18-0018D56	0	14	-14	FALSE
PT-18-0018D47	2	14	-12	FALSE
PT-18-0018D42	5	14	-9	FALSE
PT-18-0018D36	3	12	-9	FALSE
PT-18-0018D29	6	20	-14	FALSE
PT-18-0018D21	4	14	-10	FALSE
PT-18-0007D514	8	3	5	TRUE
PT-19-0002D169	21	1	20	TRUE
PT-18-0007D471	10	5	5	TRUE
PT-19-0013D103	4	7	-3	FALSE
PT-18-0007D357	10	4	6	TRUE
PT-18-0007D267	11	4	7	TRUE
PT-18-0007D174	9	3	6	TRUE
PT-18-0007D101	11	5	6	TRUE
PT-18-0007D85	7	6	1	TRUE
PT-18-0007D73	10	5	5	TRUE
PT-19-0010D78	13	0	13	TRUE
PT-19-0010D68	15	1	14	TRUE
PT-19-0010D62	11	0	11	TRUE
PT-19-0013D90	7	8	-1	FALSE
PT-19-0010D55	15	0	15	TRUE
PT-19-0010D47	17	0	17	TRUE
PT-19-0002D120	21	1	20	TRUE
PT-19-0010D41	15	0	15	TRUE
PT-19-0010D26	14	1	13	TRUE
PT-19-0010D19	16	0	16	TRUE
PT-19-0010D14	9	1	8	TRUE
PT-19-0010D12	13	1	12	TRUE
PT-19-0010D7	12	0	12	TRUE
PT-19-0026D7	0	0	0	FALSE
PT-19-0002D106	21	2	19	TRUE
PT-19-0009D39	8	1	7	TRUE
PT-19-0009D32	7	1	6	TRUE
PT-19-0002D114	21	2	19	TRUE
PT-19-0009D18	6	1	5	TRUE
PT-19-0009D11	7	1	6	TRUE
PT-19-0007D67	19	4	15	TRUE
PT-19-0007D57	17	3	14	TRUE
PT-19-0007D45	15	3	12	TRUE
PT-19-0007D21	19	1	18	TRUE
PT-19-0007D35	17	4	13	TRUE
PT-19-0007D29	17	1	16	TRUE
PT-19-0024D113	19	2	17	TRUE
PT-19-0024D92	23	2	21	TRUE
PT-19-0002D162	19	1	18	TRUE
PT-19-0024D83	19	2	17	TRUE
PT-19-0024D77	25	2	23	TRUE
PT-19-0024D69	17	2	15	TRUE
PT-19-0007D14	20	2	18	TRUE
PT-19-0002D156	18	1	17	TRUE
PT-19-0002D92	19	1	18	TRUE
PT-19-0002D85	15	1	14	TRUE
PT-19-0024D62	26	3	23	TRUE
PT-19-0024D48	18	3	15	TRUE
PT-19-0006D63	21	0	21	TRUE
PT-19-0006D55	25	0	25	TRUE
PT-19-0006D47	23	1	22	TRUE
PT-19-0006D32	25	0	25	TRUE
PT-19-0006D19	20	2	18	TRUE
PT-18-0033D14	0	0	0	FALSE
PT-18-0007D53	12	4	8	TRUE
PT-18-0007D41	12	4	8	TRUE
PT-18-0007D21	12	5	7	TRUE
PT-18-0007D20	12	3	9	TRUE
PT-19-0024D41	15	4	11	TRUE
PT-18-0007D7	15	1	14	TRUE
PT-18-0007D1	12	0	12	TRUE
PT-18-0018D535	2	19	-17	FALSE
PT-18-0018D528	3	18	-15	FALSE
PT-18-0018D514	3	15	-12	FALSE
PT-18-0018D503	4	14	-10	FALSE
PT-18-0018D496	3	20	-17	FALSE
PT-19-0024D20	19	2	17	TRUE
PT-18-0018D490	4	19	-15	FALSE
PT-19-0006D14	24	1	23	TRUE
PT-19-0002D99	19	1	18	TRUE
PT-19-0001D65	17	0	17	TRUE
PT-19-0001D56	16	0	16	TRUE
PT-19-0001D30	25	0	25	TRUE
PT-19-0002D211	18	0	18	TRUE
PT-19-0001D21	22	1	21	TRUE
PT-19-0001D13	18	2	16	TRUE
PT-19-0024D13	26	2	24	TRUE
PT-18-0034D146	6	1	5	TRUE
PT-18-0034D125	13	0	13	TRUE
PT-18-0034D40	14	2	12	TRUE
PT-18-0034D33	13	1	12	TRUE
PT-18-0034D27	12	0	12	TRUE
PT-18-0034D20	15	2	13	TRUE
PT-19-0002D190	17	1	16	TRUE
PT-18-0034D48	14	0	14	TRUE
PT-19-0024D7	20	4	16	TRUE
PT-18-0033D77	0	0	0	FALSE
PT-18-0033D68	0	0	0	FALSE
PT-18-0033D25	0	1	-1	FALSE
PT-19-0024D118	21	2	19	TRUE
PT-18-0032D22	6	3	3	TRUE
PT-18-0032D14	9	3	6	TRUE
PT-19-0002D183	14	1	13	TRUE
PT-18-0032D7	11	3	8	TRUE
PT-19-0013D83	4	7	-3	FALSE
PT-19-0002D148	16	1	15	TRUE
PT-19-0002D141	21	1	20	TRUE
PT-19-0013D75	5	8	-3	FALSE
PT-19-0013D68	4	6	-2	FALSE
PT-19-0013D61	7	7	0	FALSE
PT-19-0013D55	5	7	-2	FALSE
PT-19-0013D47	6	6	0	FALSE
PT-19-0013D40	4	7	-3	FALSE
PT-19-0013D33	3	8	-5	FALSE
PT-19-0013D27	6	7	-1	FALSE
PT-19-0013D19	3	6	-3	FALSE
PT-19-0002D134	20	1	19	TRUE
PT-19-0013D12	7	8	-1	FALSE
PT-19-0010D187	7	0	7	TRUE
PT-19-0010D172	15	0	15	TRUE
PT-19-0010D146	13	0	13	TRUE
PT-19-0010D139	9	0	9	TRUE
PT-19-0010D132	11	1	10	TRUE
PT-19-0010D124	13	1	12	TRUE
PT-19-0023D35	6	20	-14	FALSE
PT-19-0010D123	15	1	14	TRUE
PT-19-0002D127	19	1	18	TRUE
PT-19-0010D111	10	0	10	TRUE
PT-19-0010D104	8	1	7	TRUE
PT-19-0010D97	10	0	10	TRUE
PT-19-0010D89	14	0	14	TRUE
PT-18-0018D482	4	21	-17	FALSE
PT-18-0018D473	3	19	-16	FALSE
PT-18-0018D466	4	22	-18	FALSE
PT-18-0018D461	3	21	-18	FALSE
12_12_S6	30	11	19	TRUE
12_6_S10	41	11	30	TRUE
16_2_12_S7	3	23	-20	FALSE
16_2_12_S7	2	23	-21	FALSE
16_12_S1	18	33	-15	FALSE
16_12_S1	2	33	-31	FALSE
16_6_S12	20	37	-17	FALSE
16_6_S12	3	37	-34	FALSE
18_12_S1	19	10	9	TRUE
32_6_S5	23	12	11	TRUE
19_12_S3	3	12	-9	FALSE
19_6_S1	3	14	-11	FALSE
22_12_S2	19	15	4	TRUE
22_6_S3	21	6	15	TRUE
24_12_S5	3	7	-4	FALSE
24_12_S5	3	11	-8	FALSE
24_6_S10	1	9	-8	FALSE
24_6_S10	1	17	-16	FALSE
56_12_S4	3	19	-16	FALSE
25_12_S5	0	8	-8	FALSE
25_12_S5	0	10	-10	FALSE
25_6_S4	0	8	-8	FALSE
25_6_S4	0	12	-12	FALSE
3_12_S7	51	16	35	TRUE
3_6_S9	49	15	34	TRUE
30_12_S7	8	13	-5	FALSE
30_12_S7	8	19	-11	FALSE
30_6_S5	7	15	-8	FALSE
30_6_S5	7	20	-13	FALSE
31_12_S2	3	9	-6	FALSE
31_6_S2	4	6	-2	FALSE
75_12_S8	24	6	18	TRUE
77_12_S10	13	10	3	TRUE
78_12_S7	36	6	30	TRUE
78_6_S6	47	6	41	TRUE
77_6_S6	19	8	11	TRUE
59_12_S4	30	16	14	TRUE
56_6_S7	27	17	10	TRUE
59_6_S3	31	14	17	TRUE
88_12_S2	69	10	59	TRUE
88_12_S2	69	13	56	TRUE
88_6_S8	81	11	70	TRUE
88_6_S8	81	14	67	TRUE
89_12_S9	4	14	-10	FALSE
89_6_S11	42	20	22	TRUE
89_6_S11	42	22	20	TRUE
90_12_S8	37	18	19	TRUE
90_12_S8	37	19	18	TRUE
90_6_S9	39	15	24	TRUE
32_12_S3	18	11	7	TRUE
11_12_S5	1	3	-2	FALSE
11_6_S8	1	5	-4	FALSE
R10D	0	3	-3	FALSE
R10C	3	3	0	FALSE
IR1D	0	8	-8	FALSE
R10B	1	9	-8	FALSE
IR1C	0	11	-11	FALSE
IR1B	0	10	-10	FALSE
R16C	0	11	-11	FALSE
R16B	0	11	-11	FALSE
R15C	1	7	-6	FALSE
R15B	0	4	-4	FALSE
R17C	2	2	0	FALSE
R06D	1	11	-10	FALSE
R13B	0	8	-8	FALSE
R13C	0	11	-11	FALSE
R13D	0	9	-9	FALSE
R14C	0	7	-7	FALSE
R07B	4	11	-7	FALSE
R06C	0	7	-7	FALSE
R06B	0	0	0	FALSE
R07D	2	8	-6	FALSE
R07C	3	11	-8	FALSE
1_9_W14	4	13	-9	FALSE
1_9_W14	5	13	-8	FALSE
1_22_W18	16	9	7	TRUE
1_22_W18	15	9	6	TRUE
1_22_W10	20	12	8	TRUE
1_22_W10	18	12	6	TRUE
1_22_W6	21	12	9	TRUE
1_22_W6	18	12	6	TRUE
1_1_W18	31	7	24	TRUE
1_1_W14	32	9	23	TRUE
1_19_W24	15	3	12	TRUE
1_19_W24	13	3	10	TRUE
1_19_W18	16	4	12	TRUE
1_1_W10	38	6	32	TRUE
1_9_W10	6	16	-10	FALSE
1_9_W10	8	16	-8	FALSE
1_1_W6	34	3	31	TRUE
1_15_W24	3	17	-14	FALSE
1_15_W18	2	11	-9	FALSE
1_15_W10	2	21	-19	FALSE
1_15_W10	3	21	-18	FALSE
1_15_W2	7	16	-9	FALSE
1_15_W2	6	16	-10	FALSE
1_21_W2	14	2	12	TRUE
1_21_W2	15	2	13	TRUE
1_9_W6	0	0	0	FALSE
1_9_W2	15	7	8	TRUE
1_9_W2	13	7	6	TRUE
1_19_W14	17	4	13	TRUE
1_19_W14	16	4	12	TRUE
1_9_W24	3	12	-9	FALSE
1_9_W24	4	12	-8	FALSE
1_22_W2	22	13	9	TRUE
1_22_W2	20	13	7	TRUE
1_1_W2	33	6	27	TRUE
1_19_W6	15	3	12	TRUE
1_19_W6	13	3	10	TRUE
1_9_W18	5	12	-7	FALSE
1_4_W10	22	9	13	TRUE
1_4_W10	23	9	14	TRUE
1_4_W2	27	3	24	TRUE
1_4_W2	31	3	28	TRUE
1_1_W24	30	8	22	TRUE
M08_W12	41	3	38	TRUE
M08_W12	38	3	35	TRUE
M08_W3	45	10	35	TRUE
M08_W3	36	10	26	TRUE
M08_W6	45	1	44	TRUE
M08_W6	37	1	36	TRUE
M16_W12	56	27	29	TRUE
M16_W12	47	27	20	TRUE
M16_W3	68	16	52	TRUE
M16_W3	58	16	42	TRUE
M16_W6	60	25	35	TRUE
M16_W6	48	25	23	TRUE
M19_W12	56	8	48	TRUE
M19_W12	50	8	42	TRUE
M19_W3	49	12	37	TRUE
M19_W3	41	12	29	TRUE
M19_W6	56	9	47	TRUE
M19_W6	47	9	38	TRUE
M22_W12	42	23	19	TRUE
M22_W12	30	23	7	TRUE
M22_W3	49	28	21	TRUE
M22_W3	37	28	9	TRUE
M22_W6	42	23	19	TRUE
M22_W6	34	23	11	TRUE
M24_W12	66	2	64	TRUE
M24_W12	64	2	62	TRUE
M24_W3	72	3	69	TRUE
M24_W3	60	3	57	TRUE
M24_W6	70	2	68	TRUE
M24_W6	64	2	62	TRUE
M26_W12	24	32	-8	FALSE
M26_W12	17	32	-15	FALSE
M26_W3	22	34	-12	FALSE
M26_W3	15	34	-19	FALSE
M26_W6	18	35	-17	FALSE
M26_W6	12	35	-23	FALSE
M33_W12	72	14	58	TRUE
M33_W12	63	14	49	TRUE
M33_W3	69	9	60	TRUE
M33_W3	58	9	49	TRUE
M33_W6	60	13	47	TRUE
M33_W6	56	13	43	TRUE
M34_W12	77	4	73	TRUE
M34_W12	72	4	68	TRUE
M34_W3	63	3	60	TRUE
M34_W3	62	3	59	TRUE
M34_W6	72	3	69	TRUE
M34_W6	61	3	58	TRUE
M46_W12	58	23	35	TRUE
M46_W12	59	23	36	TRUE
M46_W3	45	27	18	TRUE
M46_W3	44	27	17	TRUE
M46_W6	52	23	29	TRUE
M46_W6	50	23	27	TRUE
M52_W12	21	16	5	TRUE
M52_W12	12	16	-4	FALSE
M52_W3	24	25	-1	FALSE
M52_W3	16	25	-9	FALSE
M52_W6	33	29	4	TRUE
M52_W6	26	29	-3	FALSE
M05_W12	48	4	44	TRUE
M05_W12	55	4	51	TRUE
M56_W12	1	8	-7	FALSE
M56_W12	63	8	55	TRUE
M56_W3	1	2	-1	FALSE
M56_W3	66	2	64	TRUE
M56_W6	1	18	-17	FALSE
M56_W6	56	18	38	TRUE
M05_W6	64	7	57	TRUE
M05_W6	66	7	59	TRUE
T1B	1	16	-15	FALSE
T1C	0	11	-11	FALSE
T1D	1	12	-11	FALSE
T1E	2	11	-9	FALSE
T2B	0	12	-12	FALSE
Ge-R1-V3	9	14	-5	FALSE
Ge-R1-V3	6	14	-8	FALSE
Ge-R1-V4	2	20	-18	FALSE
Ge-R1-V5	2	13	-11	FALSE
Ge-R1-V5	1	13	-12	FALSE
Ge-R2-V3	13	15	-2	FALSE
Ge-R2-V3	11	15	-4	FALSE
Ge-R2-V5	5	5	0	FALSE
Ge-R2-V5	3	5	-2	FALSE
Ge-R5-V3	8	11	-3	FALSE
Ge-R5-V3	6	11	-5	FALSE
Ge-R5-V4	9	21	-12	FALSE
Ge-R5-V4	4	21	-17	FALSE
Ge-R5-V5	12	10	2	TRUE
Ge-R5-V5	5	10	-5	FALSE
Ge-R6-V3	9	4	5	TRUE
Ge-R6-V4	4	18	-14	FALSE
Ge-R6-V5	2	15	-13	FALSE
Ge-R8-V3	19	9	10	TRUE
Ge-R8-V3	16	9	7	TRUE
Ge-R8-V4	18	14	4	TRUE
Ge-R8-V4	14	14	0	FALSE
Ge-R8-V5	13	12	1	TRUE
Ge-R11-V3	9	8	1	TRUE
Ge-R11-V3	8	8	0	FALSE
Ge-R11-V4	12	13	-1	FALSE
Ge-R11-V4	12	12	0	FALSE
Ge-R11-V4	6	13	-7	FALSE
Ge-R11-V4	6	12	-6	FALSE
Ge-R11-V5	7	5	2	TRUE
Ge-R11-V5	7	4	3	TRUE
Ge-R11-V5	5	5	0	FALSE
Ge-R11-V5	5	4	1	TRUE
Ge-R13-V3	2	22	-20	FALSE
Ge-R13-V3	2	16	-14	FALSE
Ge-R13-V3	2	25	-23	FALSE
Ge-R13-V3	2	19	-17	FALSE
Ge-R13-V4	0	25	-25	FALSE
Ge-R13-V4	0	19	-19	FALSE
Ge-R13-V4	0	28	-28	FALSE
Ge-R13-V4	0	23	-23	FALSE
Ge-R13-V5	0	23	-23	FALSE
Ge-R13-V5	0	18	-18	FALSE
Ge-R13-V5	0	22	-22	FALSE
Ge-R13-V5	0	19	-19	FALSE
Pa-R3-V3	19	16	3	TRUE
Pa-R3-V3	19	15	4	TRUE
Pa-R3-V3	13	16	-3	FALSE
Pa-R3-V3	13	15	-2	FALSE
Pa-R3-V5	10	9	1	TRUE
Pa-R3-V5	9	9	0	FALSE
Pa-R14-V4	1	0	1	TRUE
FAT_006-22-14-0	31	7	24	TRUE
FAT_006-22-14-0	31	6	25	TRUE
FAT_012-22-14-0	71	11	60	TRUE
FAT_012-22-2-0	72	24	48	TRUE
FAT_012-22-42-0	6	4	2	TRUE
FAT_012-22-84-0	37	17	20	TRUE
FAT_015-22-14-0	27	21	6	TRUE
FAT_015-22-14-0	27	27	0	FALSE
FAT_015-22-14-0	27	29	-2	FALSE
FAT_015-22-2-0	59	59	0	FALSE
FAT_015-22-2-0	59	73	-14	FALSE
FAT_015-22-2-0	59	74	-15	FALSE
FAT_015-22-42-0	35	20	15	TRUE
FAT_015-22-42-0	35	22	13	TRUE
FAT_015-22-42-0	35	27	8	TRUE
FAT_015-22-84-0	32	18	14	TRUE
FAT_015-22-84-0	32	21	11	TRUE
FAT_015-22-84-0	32	22	10	TRUE
FAT_006-22-2-0	9	34	-25	FALSE
FAT_006-22-2-0	9	33	-24	FALSE
FAT_020-22-14-0	37	5	32	TRUE
FAT_020-22-2-0	11	36	-25	FALSE
FAT_020-22-42-0	23	2	21	TRUE
FAT_020-22-84-0	38	6	32	TRUE
FAT_006-22-42-0	75	0	75	TRUE
FAT_006-22-42-0	75	1	74	TRUE
FAT_006-22-84-0	50	1	49	TRUE
FAT_006-22-84-0	50	0	50	TRUE
FAT_008-22-14-0	11	43	-32	FALSE
FAT_008-22-14-0	11	41	-30	FALSE
FAT_008-22-14-0	11	44	-33	FALSE
FAT_008-22-2-0	4	43	-39	FALSE
FAT_008-22-42-0	21	27	-6	FALSE
FAT_008-22-42-0	21	29	-8	FALSE
FAT_008-22-42-0	21	33	-12	FALSE
FAT_008-22-84-0	18	22	-4	FALSE
FAT_008-22-84-0	18	27	-9	FALSE
FAT_008-22-84-0	18	29	-11	FALSE
A_3	1	24	-23	FALSE
A_3	1	20	-19	FALSE
A_3	1	19	-18	FALSE
A_3	1	18	-17	FALSE
A_3	1	22	-21	FALSE
A_3	1	25	-24	FALSE
A_4	3	30	-27	FALSE
A_4	3	24	-21	FALSE
A_4	3	21	-18	FALSE
A_4	3	26	-23	FALSE
A_4	3	28	-25	FALSE
A_2	4	26	-22	FALSE
A_2	4	21	-17	FALSE
A_2	4	20	-16	FALSE
A_2	4	17	-13	FALSE
A_2	4	19	-15	FALSE
A_2	4	18	-14	FALSE
A_2	4	25	-21	FALSE
B_3	1	16	-15	FALSE
B_3	1	12	-11	FALSE
B_3	1	11	-10	FALSE
B_3	1	15	-14	FALSE
B_3	1	13	-12	FALSE
B_4	0	10	-10	FALSE
B_4	0	8	-8	FALSE
B_4	0	7	-7	FALSE
B_4	0	11	-11	FALSE
B_4	0	9	-9	FALSE
B_5	0	17	-17	FALSE
B_5	0	14	-14	FALSE
B_5	0	13	-13	FALSE
B_5	0	15	-15	FALSE
B_lt	0	12	-12	FALSE
B_lt	0	10	-10	FALSE
B_lt	0	9	-9	FALSE
B_lt	0	8	-8	FALSE
B_lt	0	11	-11	FALSE
B_2	1	17	-16	FALSE
B_2	1	13	-12	FALSE
B_2	1	12	-11	FALSE
B_2	1	16	-15	FALSE
A_5	3	33	-30	FALSE
A_5	3	28	-25	FALSE
A_5	3	25	-22	FALSE
A_5	3	23	-20	FALSE
A_5	3	29	-26	FALSE
A_5	3	24	-21	FALSE
A_lt	2	6	-4	FALSE
A_lt	2	4	-2	FALSE
A_lt	2	2	0	FALSE
A_lt	2	1	1	TRUE
A_lt	2	5	-3	FALSE
R365_FRICKE_Case_16	3	6	-3	FALSE
R7_FRICKE_Case_23	2	25	-23	FALSE
R7_FRICKE_Case_28	7	31	-24	FALSE
R112_FRICKE_Case_23	2	27	-25	FALSE
R7_FRICKE_Case_29	6	23	-17	FALSE
R56_FRICKE_Case_9	2	12	-10	FALSE
R28_FRICKE_Case_29	2	23	-21	FALSE
R84_FRICKE_Case_54	3	22	-19	FALSE
R28_FRICKE_Case_19	5	2	3	TRUE
R84_FRICKE_Case_20	1	43	-42	FALSE
R140_FRICKE_Case_19	6	1	5	TRUE
FMT11	4	62	-58	FALSE
FMT12	2	49	-47	FALSE
FMT13	2	60	-58	FALSE
FMT14	2	59	-57	FALSE
FMT43	2	41	-39	FALSE
FMT16	64	44	20	TRUE
FMT17	74	59	15	TRUE
FMT18	72	58	14	TRUE
FMT19	87	67	20	TRUE
FMT44	40	38	2	TRUE
FMT21	7	37	-30	FALSE
FMT24	8	42	-34	FALSE
FMT25	6	34	-28	FALSE
FMT50	3	1	2	TRUE
FMT53	11	28	-17	FALSE
FMT62	15	22	-7	FALSE
FMT64	7	26	-19	FALSE
FMT66	6	42	-36	FALSE
FMT72	3	9	-6	FALSE
FMT77	0	40	-40	FALSE
FMT80	0	8	-8	FALSE
FMT81	0	13	-13	FALSE
FMT84	10	81	-71	FALSE
FMT85	0	96	-96	FALSE
FMT92	6	61	-55	FALSE
FMT95	12	2	10	TRUE
FMT105	5	20	-15	FALSE
FMT97	6	15	-9	FALSE
FMT98	6	13	-7	FALSE
FMT106	4	16	-12	FALSE
FMT100	12	8	4	TRUE
FMT102	0	6	-6	FALSE
FMT110	0	22	-22	FALSE
FMT109	11	4	7	TRUE
FMT37	4	26	-22	FALSE
FMT006R.3	25	21	4	TRUE
FMT006R.4	13	10	3	TRUE
FMT006R.5	21	17	4	TRUE
FMT007R.3	20	16	4	TRUE
FMT007R.4	17	7	10	TRUE
FMT007R.5	22	14	8	TRUE
FMT001R.3	22	9	13	TRUE
FMT008R.3	25	10	15	TRUE
FMT008R.4	29	12	17	TRUE
FMT008R.5	26	12	14	TRUE
FMT010R.3	21	14	7	TRUE
FMT010R.4	21	20	1	TRUE
FMT001R.5	24	11	13	TRUE
FMT013R.3	23	19	4	TRUE
FMT013R.4	9	14	-5	FALSE
FMT013R.5	10	11	-1	FALSE
FMT015R.3	11	4	7	TRUE
FMT015R.5	12	9	3	TRUE
FMT018R.3	9	21	-12	FALSE
FMT018R.4	8	18	-10	FALSE
FMT018R.5	8	24	-16	FALSE
FMT002R.3	29	8	21	TRUE
FMT002R.4	33	9	24	TRUE
FMT002R.5	28	8	20	TRUE
PostFMT.A.3.month	3	0	3	TRUE
PostFMT.D.5.month	1	32	-31	FALSE
PostFMT.D.1.month	1	33	-32	FALSE
PostFMT.D.24.month	1	28	-27	FALSE
PostFMT.E.3.month	1	26	-25	FALSE
PostFMT.F.5.month	5	17	-12	FALSE
PostFMT.G.4.month	5	2	3	TRUE
PostFMT.H.8.month	0	19	-19	FALSE
PostFMT.I.4.month	1	36	-35	FALSE
PostFMT.J.4.month	0	33	-33	FALSE
PostFMT.K.1.month	2	8	-6	FALSE
PostFMT.K.2.month	1	8	-7	FALSE
PostFMT.K.3.month	2	2	0	FALSE
PostFMT.K.4.month	1	1	0	FALSE
PostFMT.L.1.month	2	2	0	FALSE
PostFMT.B.4.month	2	24	-22	FALSE
PostFMT.L.5.month	1	1	0	FALSE
PostFMT.M.1.month	0	40	-40	FALSE
PostFMT.M.2.month	1	33	-32	FALSE
PostFMT.N.0.25.month	7	29	-22	FALSE
PostFMT.O.0.25.month	2	18	-16	FALSE
PostFMT.O.0.5.month	2	11	-9	FALSE
PostFMT.O.0.75.month	1	15	-14	FALSE
PostFMT.O.1.month	1	14	-13	FALSE
PostFMT.P.1.month	1	35	-34	FALSE
PostFMT.Q.9.month	2	14	-12	FALSE
PostFMT.R.1.month	7	17	-10	FALSE
PostFMT.I.7.month	1	31	-30	FALSE
PostFMT.S.1.month	0	39	-39	FALSE
PostFMT.S.3.month	0	46	-46	FALSE
PostFMT.S.6.month	0	40	-40	FALSE
PostFMT.C.2.month	36	31	5	TRUE
PostFMT.S.12.month	0	45	-45	FALSE
PostFMT.T.3.month	0	30	-30	FALSE
PostFMT.U.1.month	1	15	-14	FALSE
PostFMT.V.1.month	3	3	0	FALSE
SAMN05065728	0	0	0	FALSE
SAMN05065747	6	11	-5	FALSE
SAMN05065748	1	0	1	TRUE
SAMN05065749	29	3	26	TRUE
SAMN05065751	0	15	-15	FALSE
SAMN05065753	9	8	1	TRUE
SAMN05065755	7	12	-5	FALSE
SAMN05065757	24	4	20	TRUE
SAMN05065762	6	19	-13	FALSE
SAMN05065763	5	14	-9	FALSE
SAMN05065764	13	4	9	TRUE
SAMN05065766	6	6	0	FALSE
SAMN05065731	39	6	33	TRUE
SAMN05065768	13	3	10	TRUE
SAMN05065770	13	0	13	TRUE
SAMN05065771	12	0	12	TRUE
SAMN05065773	1	0	1	TRUE
SAMN05065775	10	4	6	TRUE
SAMN05065732	1	17	-16	FALSE
SAMN05065777	23	5	18	TRUE
SAMN05065778	5	1	4	TRUE
SAMN05065734	0	0	0	FALSE
SAMN05065736	5	16	-11	FALSE
SAMN05065742	6	4	2	TRUE
SAMN05065743	8	1	7	TRUE
SAMN05065744	3	14	-11	FALSE
SAMN05065745	9	8	1	TRUE
DA_R02_CDI_C_05_POST	2	45	-43	FALSE
DA_R02_CDI_C_05_POST	1	45	-44	FALSE
DA_R02_CDI_C_06_POST	3	47	-44	FALSE
DA_R02_CDI_C_06_POST	2	47	-45	FALSE
DA_R02_CDI_C_07_POST	2	41	-39	FALSE
DA_R02_CDI_C_07_POST	1	41	-40	FALSE
DA_R03_CDI_C_04_POST	5	46	-41	FALSE
DA_R03_CDI_C_04_POST	3	46	-43	FALSE
DA_R03_CDI_C_05_POST	4	14	-10	FALSE
DA_R03_CDI_C_05_POST	2	14	-12	FALSE
DA_R03_CDI_C_05_POST	3	14	-11	FALSE
DA_R03_CDI_C_06_POST	2	43	-41	FALSE
DA_R03_CDI_C_06_POST	1	43	-42	FALSE
DA_R03_CDI_C_07_POST	2	39	-37	FALSE
DA_R03_CDI_C_07_POST	1	39	-38	FALSE
DA_R01_CDI_P_02_POST	1	49	-48	FALSE
DA_R01_CDI_P_02_POST	4	49	-45	FALSE
DA_R03_CDI_C_08_POST	3	25	-22	FALSE
DA_R03_CDI_C_08_POST	1	25	-24	FALSE
DA_R03_CDI_C_08_POST	2	25	-23	FALSE
DA_R04_UC_P_03_POST	1	52	-51	FALSE
DA_R04_UC_P_03_POST	19	52	-33	FALSE
DA_R04_UC_P_04_POST	0	39	-39	FALSE
DA_R04_UC_P_04_POST	18	39	-21	FALSE
DA_R04_UC_P_05_POST	1	44	-43	FALSE
DA_R04_UC_P_05_POST	15	44	-29	FALSE
DA_R04_UC_P_06_POST	3	32	-29	FALSE
DA_R04_UC_P_06_POST	13	32	-19	FALSE
DA_R04_UC_P_07_POST	1	37	-36	FALSE
DA_R04_UC_P_07_POST	12	37	-25	FALSE
DA_R04_UC_P_09_POST	1	36	-35	FALSE
DA_R04_UC_P_09_POST	10	36	-26	FALSE
DA_R01_CDI_P_03_POST	0	37	-37	FALSE
DA_R05_UC_C_02_POST	2	36	-34	FALSE
DA_R05_UC_C_03_POST	2	34	-32	FALSE
DA_R05_UC_C_04_POST	1	35	-34	FALSE
DA_R05_UC_C_05_POST	2	36	-34	FALSE
DB_R01_CDI_C_03_POST	2	51	-49	FALSE
DB_R01_CDI_C_03_POST	3	51	-48	FALSE
DB_R01_CDI_C_04_POST	4	50	-46	FALSE
DB_R01_CDI_C_04_POST	3	50	-47	FALSE
DB_R01_CDI_C_05_POST	0	55	-55	FALSE
DB_R01_CDI_C_05_POST	1	55	-54	FALSE
DB_R01_CDI_C_06_POST	2	37	-35	FALSE
DB_R01_CDI_C_06_POST	1	37	-36	FALSE
DA_R01_CDI_P_05_POST	0	38	-38	FALSE
DA_R01_CDI_P_05_POST	3	38	-35	FALSE
DB_R01_CDI_C_07_POST	4	42	-38	FALSE
DB_R01_CDI_C_07_POST	6	42	-36	FALSE
DB_R02_CDI_C_03_POST	0	34	-34	FALSE
DB_R02_CDI_C_03_POST	4	34	-30	FALSE
DB_R02_CDI_C_04_POST	0	15	-15	FALSE
DB_R02_CDI_C_05_POST	1	17	-16	FALSE
DB_R02_CDI_C_05_POST	2	17	-15	FALSE
DB_R02_CDI_C_06_POST	0	13	-13	FALSE
DB_R03_CDI_P_03_POST	1	77	-76	FALSE
DB_R03_CDI_P_03_POST	3	77	-74	FALSE
DA_R01_CDI_P_06_POST	0	37	-37	FALSE
DA_R01_CDI_P_06_POST	1	37	-36	FALSE
DB_R03_CDI_P_04_POST	2	71	-69	FALSE
DB_R03_CDI_P_04_POST	4	71	-67	FALSE
DB_R03_CDI_P_05_POST	2	70	-68	FALSE
DB_R03_CDI_P_05_POST	4	70	-66	FALSE
DB_R03_CDI_P_06_POST	1	68	-67	FALSE
DB_R03_CDI_P_06_POST	3	68	-65	FALSE
DB_R03_CDI_P_07_POST	1	62	-61	FALSE
DB_R03_CDI_P_07_POST	3	62	-59	FALSE
DB_R03_CDI_P_08_POST	1	43	-42	FALSE
DB_R03_CDI_P_08_POST	2	43	-41	FALSE
DB_R04_CDI_P_03_POST	22	90	-68	FALSE
DB_R04_CDI_P_03_POST	7	90	-83	FALSE
DB_R04_CDI_P_04_POST	22	78	-56	FALSE
DB_R04_CDI_P_04_POST	7	78	-71	FALSE
DB_R04_CDI_P_05_POST	20	88	-68	FALSE
DB_R04_CDI_P_05_POST	6	88	-82	FALSE
DB_R04_CDI_P_06_POST	24	79	-55	FALSE
DB_R04_CDI_P_06_POST	6	79	-73	FALSE
DB_R04_CDI_P_07_POST	21	75	-54	FALSE
DB_R04_CDI_P_07_POST	7	75	-68	FALSE
DB_R04_CDI_P_08_POST	24	77	-53	FALSE
DB_R04_CDI_P_08_POST	6	77	-71	FALSE
DB_R04_CDI_P_09_POST	23	70	-47	FALSE
DB_R04_CDI_P_09_POST	6	70	-64	FALSE
DB_R05_UC_P_02_POST	0	79	-79	FALSE
DB_R05_UC_P_03_POST	0	72	-72	FALSE
DB_R05_UC_P_04_POST	0	65	-65	FALSE
DB_R05_UC_P_05_POST	0	68	-68	FALSE
DB_R05_UC_P_06_POST	0	56	-56	FALSE
DA_R02_CDI_C_03_POST	1	43	-42	FALSE
DA_R02_CDI_C_04_POST	4	37	-33	FALSE
DA_R02_CDI_C_04_POST	3	37	-34	FALSE
F3W8.F_350.nohost	18	18	0	FALSE
F1W8.F_350.nohost	25	41	-16	FALSE
F1W1.F_350.nohost	17	51	-34	FALSE
F5W8.F_350.nohost	71	7	64	TRUE
F4W8.F_350.nohost	47	27	20	TRUE
F4W1.F_350.nohost	23	46	-23	FALSE
F5W1.F_350.nohost	14	52	-38	FALSE
F3W1.F_350.nohost	4	40	-36	FALSE
F2W8.F_350.nohost	8	22	-14	FALSE
F2W1.F_350.nohost	8	52	-44	FALSE
NJCD005FMT3D	8	4	4	TRUE
NJCD006FMT3D	22	7	15	TRUE
NJCD008FMT3D	36	3	33	TRUE
NJCD011FMT3D	55	4	51	TRUE
NJCD001FMT3D	10	0	10	TRUE
NJCD010FMT3D	27	5	22	TRUE
NJUC001FMT3D	13	2	11	TRUE
NJUC002FMT3D	5	10	-5	FALSE
NJUC002FMT1M	7	4	3	TRUE
NJUC003FMT3D	9	10	-1	FALSE
NJCD001FMT1M	6	1	5	TRUE
NJCD002FMT3D	21	1	20	TRUE
NJCD002FMT1M	22	1	21	TRUE
NJCD003FMT3D	2	1	1	TRUE
Sample_S25224_FMT_01_t15	26	8	18	TRUE
Sample_S25227_FMT_02_t15	21	2	19	TRUE
Sample_S25252_FMT_08_t15	12	6	6	TRUE
Sample_S25231_FMT_03_t30	0	22	-22	FALSE
Sample_S25225_FMT_01_t30	15	10	5	TRUE
Sample_S25228_FMT_02_t30	8	0	8	TRUE
Sample_S25243_FMT_05_t30	10	5	5	TRUE
Sample_S25253_FMT_08_t30	11	3	8	TRUE
Sample_S25223_FMT_01_t7	19	7	12	TRUE
Sample_S25251_FMT_08_t7	17	6	11	TRUE
Sample_S25230_FMT_03_t15	19	3	16	TRUE
Sample_S25248_FMT_07_t15	27	1	26	TRUE
FMT_02_t7	4	3	1	TRUE
FMT_15_t15	0	0	0	FALSE
FMT_16_t30	2	0	2	TRUE
FMT_18_t7	2	0	2	TRUE
FMT_19_t15	0	0	0	FALSE
FMT_20_t30	0	1	-1	FALSE
FMT_26_t7	2	16	-14	FALSE
FMT_27_t15	3	20	-17	FALSE
FMT_28_t30	0	7	-7	FALSE
FMT_03_t15	4	7	-3	FALSE
FMT_30_t15	5	12	-7	FALSE
FMT_31_t30	3	10	-7	FALSE
FMT_32_t90	3	11	-8	FALSE
FMT_45_t7	2	7	-5	FALSE
FMT_46_t15	1	9	-8	FALSE
FMT_65_t180	0	6	-6	FALSE
FMT_67_t90	1	9	-8	FALSE
FMT_68_t90	2	0	2	TRUE
FMT_04_t30	2	11	-9	FALSE
FMT_69_t180	2	12	-10	FALSE
FMT_71_t90	1	14	-13	FALSE
FMT_80_t15	4	1	3	TRUE
FMT_02	8	16	-8	FALSE
FMT_03	6	23	-17	FALSE
FMT_04	11	20	-9	FALSE
FMT_05	10	28	-18	FALSE
FMT_07	5	37	-32	FALSE
FMT_09	9	42	-33	FALSE
FMT_10	8	37	-29	FALSE
FMT_12	8	5	3	TRUE
FMT_10_t7	5	2	3	TRUE
FMT_13	7	5	2	TRUE
FMT_14	9	9	0	FALSE
FMT_15	4	9	-5	FALSE
FMT_17	3	78	-75	FALSE
FMT_18	6	52	-46	FALSE
FMT_19	5	53	-48	FALSE
FMT_22	0	12	-12	FALSE
FMT_23	0	15	-15	FALSE
FMT_11_t15	3	7	-4	FALSE
FMT_24	0	12	-12	FALSE
FMT_26	3	13	-10	FALSE
FMT_27	2	13	-11	FALSE
FMT_28	1	18	-17	FALSE
FMT_29	0	16	-16	FALSE
FMT_31	2	54	-52	FALSE
FMT_32	4	39	-35	FALSE
FMT_12_t30	1	4	-3	FALSE
FMT_33	2	54	-52	FALSE
FMT_34	1	48	-47	FALSE
FMT_41	8	14	-6	FALSE
FMT_42	6	2	4	TRUE
FMT_43	8	6	2	TRUE
FMT_44	3	8	-5	FALSE
FMT_14_t7	0	0	0	FALSE
CAVI230300_t7	5	18	-13	FALSE
MAIO200508_t30	1	0	1	TRUE
MELO041017_t30	8	10	-2	FALSE
SUAL271006_t30	2	17	-15	FALSE
COKO200409_t30	4	5	-1	FALSE
COKO200409_t7	9	16	-7	FALSE
GRAN160304_t30	3	18	-15	FALSE
MELO010202_t30	8	0	8	TRUE

## Sheet: Supplementary Table 8
	Strain engraftment rate																									Body site prevalence					Traitar predicted traits
	Aggregate	AggarwalaV_2021	BarYosephH_2020	BaruchE_2020	DammanC_2015	DavarD_2021	GollR_2020	HouriganS_2019	IaniroG_2020	KongL_2020	KoopenAM_2021	KumarR_2017	LeoS_2020	LiS_2016	MossE_2017	PodlesnyD_2020	SmillieC_2018	SuskindD_2015	This_study_Cdiff	This_study_IBD	This_study_MDRB	VaughnB_2016	VermaS_2021	WatsonAR_2021	ZhaoH_2020	Stool_W	Oral_W	Skin	Airways	Vagina	Acetate utilization	Aerobe	Alkaline phosphatase	Anaerobe	Arginine dihydrolase	Bacillus or coccobacillus	Beta hemolysis	Bile-susceptible	Capnophilic	Casein hydrolysis	Catalase	Citrate	Coagulase production	Coccus	Coccus - clusters or groups predominate	Coccus - pairs or chains predominate	Colistin-Polymyxin susceptible	D-Mannitol	D-Mannose
Dialister succinatiphilus (SGB5818)	0.764706			0.75										0			0.714286								1	0.0358553	0	0	0	0	0	0	0	1	0	0	0	1	0	0	0	0			0	0	1	0	0
Prevotella copri clade A (SGB1626)	0.65		1	0	1			1			0	1					0.8		0				1			0.452961	0.026975	0.0138889	0.0322581	0.03125	0	0	1	1	0	1	0	1	0	0	0	0	0	0	0	0			1
Ruminococcaceae SGB15119 (SGB15119)	0.647059		0.5	1	0					1	0.666667						0.428571	0	0				0.333333	1		0.264693	0	0	0	0	0	0	0	1	0	1	0	1	0	0	0	0		0	0	0	0	0	0
Eubacterium sp AM28 29 (SGB6796_group)	0.628571		1	1	1			0		1	0	0	1	0			0.111111			1			1			0.295285	0	0.0277778	0	0	0	0	0	1	0	0	0	0	0	0	0	0	1	1	0		0
Phocaeicola massiliensis (SGB1812)	0.615385				0	0	0.941176			0	0.5	1		0		0	0	0	0.4				0		1	0.438487	0.0327553	0.0416667	0.0107527	0.0416667	0	0	1	1	0	1	0	0	0	1	0		0	0	0	0	0	0	1
Bacteroides finegoldii (SGB1862)	0.6				1				0.5		1					0.5			0.375			0	0		1	0.342654	0.00770713	0.0277778	0	0.0104167	0	0	1	1	0	1	0		0		0	1	0	0	0	0	0	0	1
Slackia isoflavoniconvertens (SGB14773_group)	0.6		0.5		1								0.333333			0.5		0	0		1		0.75	1		0.289693	0.00192678	0	0	0		0	0	1	1	1	0	0	0	0	0	0	0	0	0	0	0	0	0
Eggerthella lenta (SGB14809)	0.594595	0		1	1						0					1	0.8		0.4		0		0.666667	0.75		0.453838	0	0.0138889	0	0		0	0	1	1	1	0	0	0	0	0	0		0	0	0	0	0	0
Catenibacterium sp AM22 15 (SGB6783_group)	0.590909	0.333333	0.8		0			0						0					0				0.75		1	0.151206	0	0.0138889	0	0	0	0	0	1		0	0	0	0	0	0	0			0	0	0	0
Bifidobacterium bifidum (SGB17256)	0.583333	0.6	1		1			1		0.666667	0		0.75	0		1		0	0.2		0.666667		0.75		1	0.264035	0	0.0277778	0	0.0416667	0	0	1	1	0		0	0	0	0	0		1	0	0	0	0	0	0
Bacteroides stercoris (SGB1830_group)	0.578947	0.5			1	0		0		1	1	1	0.333333				0	1	0.625				0	1	0.75	0.529057	0.0500963	0.0277778	0.0322581	0.03125	0	0	1	1	0	1	0	0	0		0	0	0	0	0	0	0		1
Odoribacter splanchnicus (SGB1790)	0.571429	0			1	0.5	0.833333	0			0	0		1			0.75	0.5	0.25			0.4	1		1	0.81875	0.00963391	0.0277778	0.0107527	0.03125	0	0	1	1	1	1	0		0		0	0	0	0	0	0		0
Paraprevotella clara (SGB1798)	0.5625			1				0			0.6		0.5	0					0.666667			0.5				0.330373	0.0134875	0.0277778	0	0.0104167		0	1	1	0	1	0	1	0	1	0	1	0	0	0	0	0		1
Sutterella wadsworthensis (SGB9286)	0.55						0.25				1						0.8		0.5				0			0.266118	0	0.0277778	0	0	0	1	0				0	0	0	1	0	0	0	0	0	0		0	0
Phascolarctobacterium faecium (SGB5792)	0.547619	0.666667		0.666667	1	0			0.333333		0	1	0.8	0.5				0.666667	0.333333		0	0.714286				0.409649	0.0134875	0.0138889	0	0.0104167	0	0		1	0		0	1	0	0	0	0	0		0		1	0	0
Bifidobacterium longum (SGB17248)	0.546667	0.5	0.5	1	0.5		0.285714			0.4	0.5		0.625	0		1	0.666667	0.333333	0.5	0.5	0.333333	0	1	0.333333	1	0.786294	0.0423892	0.0694444	0	0.03125	0	0	1	1	0	1	0	0	0	0	0	1	1	0	0	0	0	0
Alistipes putredinis (SGB2318)	0.541667	0.714286	0.666667	1	0.333333	0	0.166667	1	0.6	0.8	0.333333	1	0.666667	0.5				0.6	0.444444		0	0.833333	0.666667		1	0.832127	0.0751445	0.125	0.0430108	0.0625		0	1	1	1	1	0		0	1		0	0	0	0	0		0	0
Parasutterella excrementihominis (SGB9262)	0.529412	0	0		1	0		0			0	1					0.8	1						1	0	0.510636	0.00385356	0	0	0.0104167	0	0	0			1	0	0	0	0	0	0	0	0	0	0	1	0	0
Alistipes finegoldii (SGB2301)	0.526316	0.5			1	0			0.5		0.5								0			0.666667		1		0.650877	0.00385356	0	0.0107527	0	0	0	1	1	1	1	0	1	0	1	0		0	0	0	0			1
Clostridia bacterium (SGB3957)	0.52381			1	0											0.5	0	0	0	0	0		0.8	1		0.683772	0	0.0138889	0	0.0104167	0	0		1	0	0	0	1	0	0	0	0	0		0	0	1	0	0
Bacteroides eggerthii (SGB1829)	0.52	0					0.692308					0							0.25		0.333333	0.666667				0.352961	0.00192678	0.0694444	0	0.0104167	0	0	1	1	0	1	0	0	0				0	0	0	0	0		1
Parabacteroides distasonis (SGB1934)	0.511364	1	0.5		0.5	0.5	0.266667	0.75	0		0.3	1	0.5	0		0	0.777778	0.75	0.583333			0.6	0	1	1	0.885417	0.0289017	0.0277778	0.0322581	0.0520833	0	0	1	1	0	1	0	0	0		1	1	0	0	0	0	0	0	1
Clostridia unclassified SGB4348 (SGB4348)	0.5		0.8	0.666667	0.5			0			0.333333		0.5				0.666667	0.333333	0				0.333333			0.301974	0	0.0277778	0	0	0	0	0	1	0	1	0	0	0	0	0		0	0	0	0	0	0	0
Megasphaera sp BL7 (SGB5858)	0.5		0					0									0.777778	0							0.75	0.0541667	0	0	0	0	0	0	0	1	0		0	1	0		0	0	0	0	0		1	1	0
Barnesiella intestinihominis (SGB1965)	0.484375	0.666667			1	0	0.529412	0.5	0.333333		0.333333	0.666667		0			0	0.333333	0.5		0.333333			1	1	0.700768	0.0289017	0.0555556	0.0215054	0.0520833	0	0	1	1	0	1	0	0		1	0	0	0	0	0	0		0	0
Ruminococcus gnavus (SGB4584)	0.481481	0		0.5		0		0				0.666667				0.333333	1	1	1			0	0.25	1		0.421272	0.00192678	0.0138889	0	0	0	0	0	1	0	1	0	1	0	0	0		0	0	0	0	0		1
Clostridia unclassified SGB4121 (SGB4121)	0.473684				0		0.666667									0	0.571429		0.2		1		1			0.601645	0	0	0	0		0	0	1	0	1	0	0	0	0	0	0	0	0	0	0	0	0	0
Prevotellaceae SGB1699 (SGB1699)	0.473684	1	0	0.75	1	0					0.333333		0.666667					1				0				0.142763	0	0	0	0	0	0	1	1	0	1	0	1	0	0	0	0	0	0	0	0	0	0	1
Eggerthellaceae unclassified SGB14322 (SGB14322_group)	0.473684			0.5							1						0.6	0	0	0	0.333333		0.666667			0.330702	0	0	0	0	0	0	0	1	0		0		0	0	0	0			0	0	1	0	0
Collinsella aerofaciens (SGB14546_group)	0.473118	0.5	0.4	0.5	0.25	1	0.333333			0.166667	0		0.875	0.25		0.666667	0.571429	0.5	0.375	1	0	0	0.75		1	0.817215	0.00385356	0.0555556	0	0.0208333		0	0	1	1	1	0	0	0	0	0		1		0	0	0		0
Alistipes onderdonkii (SGB2303)	0.455882	0.8			0	0.5	0.533333	0.5	0.333333	0	0.333333	1	0			0		0	0.533333		0	0.2		0	1	0.779825	0.026975	0.0416667	0.0215054	0.0520833	0	0	1	1	1	1	0		0				0	0	0	0		0	1
Bifidobacterium adolescentis (SGB17244)	0.455882	0.25	0.666667	1	0.333333		0	0		0.2	0.125		0.714286	0			0.5	1	0.333333		0.5		0.75	1	1	0.651754	0.00192678	0.0694444	0	0.0104167	0	0	0	1	0	1	0	0	0	0	0		1	0	0	0		0	1
Bacteroides fragilis (SGB1855_group)	0.448276	1			0	0.5		0.75			0	1				0		1			0	0.181818		1		0.450768	0.017341	0.0277778	0.0215054	0.0208333	0	0	1	1	0	1	0	0	0		1	1	0	0	0	0	0	0	1
Gemmiger SGB15295 (SGB15295_group)	0.44				0	0	0.6										0.4		0.333333				0.5			0.276754	0	0.0138889	0	0	0	0		1	0		0	0	0	0	0	1	0	0	0	0	0		1
Clostridia bacterium (SGB14861)	0.435294	0.6	0.6	0	0.4	0		1		0.5	0.25	0	0.2	0		0.333333	0.444444	0.333333	0.333333		0		0.692308	1	1	0.763925	0.00192678	0.0138889	0	0	0	0	0	1	0		0	0	0	0	0	1	0		0		0	0
Bacteroides uniformis (SGB1836_group)	0.426357	0.833333	0	0.25	0	0.444444	0.105263	1	0.333333	0	0.416667	1	0.222222	0.5		0.5	0.5	0.5	0.642857		0.333333	0.5	0	1	1	0.948136	0.102119	0.152778	0.0322581	0.0729167	0	0	1	1	0	1	0	0	0		0	1	0	0	0	0	0		1
Bacteroides cellulosilyticus (SGB1844)	0.423077	0							1		0.666667	1		0				1	0.125			0.555556				0.524671	0.0134875	0.0138889	0.0322581	0.03125	0	0	1	1	0	1	0	0	0			1	0	0	0	0	0	0	1
Gemmiger formicilis (SGB15300)	0.422222	0.666667	0.75	0.75	0.5	0	0	0.6		0	0.2		0.714286	0			0.285714	0.5	0.166667	0	0.25		0.363636	1	1	0.807127	0.00578035	0.0694444	0	0.0104167	0	0	0	1	0		0	0	0	0	0		0	0	0	0	0		1
Dorea formicigenerans (SGB4575)	0.421687	0	0	0.111111	0.2		0			0.4	0.166667	0		0.333333		1	0.714286	0	0		0.6		0.642857	1	1	0.880263	0.00385356	0.0138889	0	0	0	0		1	0		0	0	0	0	0	0	0		0	0	0	1	0
Firmicutes SGB4303 (SGB4303)	0.416667	0.5		0				1		0.666667	0.25	0	0				0.25		0.5	0			0.333333	0	1	0.33432	0.00192678	0.0416667	0	0.0208333	0	0	0	1	0	1	0		0	0	0	0	0	0	0	0	0	0	0
Ruminococcaceae SGB15216 (SGB15216)	0.409091	0			0						1					0	0.4		0.4				0.5	0.5	1	0.740132	0	0	0	0.0104167		0		1	1	1	0		0	0	0	0		0	0	0	0	0	0
Parabacteroides merdae (SGB1949)	0.403226	0.666667		0	0.5	0.2	0.25	0			0.5	1	0				0	0.333333	0.6			0.555556	0	1	1	0.705044	0.026975	0.0277778	0.0215054	0.0104167		0		1	0	1	0	1	0		0	0	0	0	0	0	0	0	1
Lacrimispora celerecrescens (SGB4868)	0.391892	0.25	0.5	1	0.25					0	0.375		0.2	0		0.5	0.666667	0	0.25	0	0		0.583333	0.666667	1	0.708882	0.00385356	0.0138889	0	0	0	0	0	1	0		0	1	0	0	0			0	0	0		1
Agathobaculum butyriciproducens (SGB14993_group)	0.391304	0	0	0.833333	0	0				0	0.285714		1			0.6	0.555556		0.285714	0	0	0	0.545455	0.4	1	0.87818	0	0.0138889	0	0.0208333	0	0	0	1	0	1	0		0	0	0	0	0	0	0	0	0		0
Eggerthellaceae unclassified SGB14341 (SGB14341)	0.391304	0.2			0.5	0										0.5		0			0		0.625	1		0.336513	0	0	0	0	0		0	1	0		0	0	0	0	0	0	0	0	0	0	1	0	0
Alistipes shahii (SGB2295)	0.380952	1			0	1	0.578947		0		0.2	1	0	0.5			0.5	0	0.142857		0	0	0.5	0.666667	0.5	0.77511	0.00963391	0.0277778	0.0107527	0.0208333	0	0	1	1	1	1	0	1	0	0	0	0	0	0	0	0	0	0
Clostridia bacterium (SGB15373)	0.380952				0		0.5				0.5						0	0	0		0		1	1		0.58432	0	0	0	0.0104167	0	0		1	0	0	0	0	0	0	0		1		0	0	0
Candidatus Cibiobacter qucibialis (SGB15286)	0.378947	0.4	0.5	0.428571	0	1	0	0.333333	0	0.333333	0.25	0	0.6	0.25		0	0.333333	0	0.25		0.333333	0	0.777778	0.6	1	0.858553	0.00770713	0.0833333	0	0.0416667	0	0	0	1	0		0	0	0	0	0	1	0	0	0	0	0		1
Ruminococcus bromii (SGB4285_group)	0.377778	0.6		0.2	0	0.25	0.333333	0.333333	0	0.4	0.666667	0	0.714286	0.5		0		0	0.333333	0	0	0	0.6	1	1	0.692325	0.0211946	0.0972222	0.0215054	0.0520833	0	0	0	1	0	1	0	0	0	0	0	0	0	0	0	0		0	0
Gemmiger SGB15299 (SGB15299)	0.375	0					0.4				0						0.5	0	0		0.333333		0.6			0.41864	0	0	0	0.0208333	0	0	0	1	0		0	0	0	0	0		0	0	0	0	0	1	1
Adlercreutzia equolifaciens (SGB14797_group)	0.375	0	0		1					0	0					0.5	0.125	0	0.4	0	0		0.714286	1		0.684868	0	0	0	0		0	0	1	1	1	0	0	0	0	0	0	0	0	0	0	0	0	0
Faecalicatena fissicatena (SGB4871_group)	0.37037	0	0.333333	0.428571	0.5			0		0	0.363636		1	1				0	0.166667				0.2	1	1	0.662719	0.00385356	0.0138889	0	0.0104167	0	0	0	1	0	1	0	1	0	0	0	0	0	0	0	0	0	0	0
Lachnospiraceae SGB4573_group (SGB4573_group)	0.368421	0			0											1	1	0				0	0.571429			0.150658	0.00192678	0.0138889	0	0	0	0		1	0	0	0	0	0	0	0	0	0		0	0	0	1
Bifidobacterium pseudocatenulatum (SGB17237)	0.361111	0.5		0	0			0		0	0.166667		0	0			0	0.333333	0.25	1			0.5		1	0.306689	0.00192678	0	0	0	0	0	0	1	0	1	0	0	0	0	0		1	0	0	0	0	0
Blautia massiliensis (SGB4826_group)	0.358974	0	0	0.833333	0.333333					0	0		0.375	0.5		0	0.285714	0	0.4	0	0	0	0.875	0.8	0.75	0.836842	0	0.0555556	0	0.0208333	0	0		1	0		0	0	0	0	0		0	0	0	0	0
Anaerostipes hadrus (SGB4540_group)	0.358696	0.333333	0.2	0.888889	0.2		0	1		0	0.375	0	0.4		1	1	0.6	0	0.166667	0	0	0	0.6	1	0	0.92182	0.00192678	0.0416667	0	0	0	0	0	1	0	1	0	1	0	0	0	0	0	0	0	0	0	1
Ruminococcus callidus (SGB4422)	0.357143	0	0.5		0		0.5			0	0.4		0.666667				0.25	0	0				0		1	0.276864	0	0	0	0	0	0	0	1	0	1	0		0	0	0		0	0	0	0	0	0
Phocaeicola coprocola (SGB1891_group)	0.357143		0				0.388889			0			0.333333						0				0		1	0.171491	0.00770713	0.0138889	0	0.0520833	0	0	1	1	0	1	0	0	0				0	0	0	0			1
Dorea sp AF36 15AT (SGB4552_group)	0.354839	0	0	1	0						0.5						0		0	0.5	0.25		0.6	0.666667		0.741776	0.00192678	0.0138889	0	0	0	0		1	0	0	0	1	0	0	0	0			0	0	0		0
Fusicatenibacter saccharivorans (SGB4874)	0.353448	0.6	0.2	0.666667	0		0	0		0.285714	0.181818	0	0.25	0	1	0	0.444444	0	0.5	0	0.25	0	0.666667	0.75	1	0.924452	0.00385356	0.0416667	0	0.0104167	0	0		1	0		0		0	0	0	1		0	0	0	0		1
Coprococcus comes (SGB4577_group)	0.352273	0.333333	0.5	1	0.25			0.5		0	0		0.666667	0.333333		0.5	0.375	0.166667	0.222222	1	0	0	0.545455	1	0.333333	0.833114	0.00192678	0.0138889	0	0	0	0	0	1	0		0	0	0	0	0		0		0	0			1
Blautia wexlerae (SGB4837_group)	0.350515	0.75	0.333333	0.555556	0		0.222222			0.166667	0.0833333	0	0.285714	0	1	0.5	1	0.142857	0.375	0	0.333333	0.5	0	0.8	1	0.961513	0.00578035	0.0833333	0	0.0104167	0	0		1	0		0		0	0	0		0	0	0	0	0
Akkermansia muciniphila (SGB9226)	0.35	0.5	0.5			0			0.666667	0	0.4	0.5				0.333333		0.5	0.555556		0	0	0			0.499561	0.00578035	0.0416667	0	0.0104167	0	0	1	0	0	1	0	1	0	1	1	1	0	0	0	0	0	0	0
Ruminococcus torques (SGB4563_group)	0.349398	0.5	0.4		0	0.5				0.2	0.375	0	0	0		0.333333	0.636364	0.142857	0.166667	0.5	0	0	0.5		0.8	0.811184	0.00192678	0.0277778	0	0	0	0		1	0	1	0	0	0	0	0	0	0		0	0	0	0
Faecalibacterium prausnitzii (SGB15317)	0.344828	0.4	0.666667		0.2				0	0	0		0.6			0	0.3	0.333333	0.25		0	0	0.2	1	1	0.656689	0.00385356	0.0416667	0	0	0	0		1	0	1	0	1	0	0	0		0	0	0	0	0		0
Lachnospiraceae bacterium (SGB4781)	0.342857	0		0.5						0						0.25	0.571429	0	0		0		0.6	0.333333		0.699452	0	0.0138889	0	0		0	0	1	1	1	0	1	0	0	0	1	0	0	0	0	0		0
Firmicutes bacterium AF16 15 (SGB4993)	0.340426	0				1		1	0	0	0.25	0	0	0	1	0.333333		0	0.25		0		0.5	0.8		0.826974	0.00385356	0.0138889	0	0.0104167	0	0	0	1	0	1	0	0	0	0	0	1	0	0	0	0	0	0
Anaerobutyricum hallii (SGB4532)	0.336842	0.25	0	1	0					0	0.142857	0	0.5	0		0.4	0.1	0	0.222222	0.5	0.6	0	0.6	1	0.8	0.826206	0	0.0277778	0	0	0	0	0	1	0	1	0	1	0	0	0	0	0	0	0	0		1	0
Butyricicoccus sp AM29 23AC (SGB14991)	0.333333		0		0.5						0.25					0	0.571429	0	0				0			0.433772	0.00192678	0.0138889	0	0	0	0	0	1	0		0	0	0	0	0	0	0	0	0	0	0		0
Faecalibacterium prausnitzii (SGB15322)	0.333333	0.5	0.2							0.666667			0	0			0.333333									0.207018	0	0.0138889	0	0	0	0	1	1	0	1	0		0	0	0	0	0	0	0	0	0		0
Bacteroides faecis (SGB1860)	0.333333						0.5	0	0								1	0	0.111111				0			0.220724	0.00578035	0	0	0	0	0	1	1	0	1	0	1	0			1	0	0	0	0	0		1
Bacteroides caccae (SGB1877)	0.333333	1			1	0	0.133333	1			0	0				1	0	0	0.375			0.5	0		1	0.716667	0.0211946	0.0277778	0.0215054	0.03125	0	0	1	1	0	1	0	1	0	1	0		0	0	0	0	0		1
Alistipes communis (SGB2290)	0.333333				0	1	0.5				0	0	0				0.375	0	0			0.333333	0	0.666667	1	0.681798	0.00385356	0.0138889	0.0107527	0.0208333	0	0	1	1	1	1	0		0	1	1	0	0	0	0	0	0
Eubacterium rectale (SGB4933_group)	0.325581	0.8	0.166667	0.875	0.2	0	0.294118	0.666667	0.25	0	0	0	0.625	0	1	1	1	0	0.133333	0	0	0		0.5	1	0.916118	0.0192678	0.0833333	0.0107527	0.0416667	0	0	0	1	0	1	0	0	0	0	0		0		0	0			1
Roseburia faecis (SGB4925)	0.32381	0.333333	0.333333	1	0	0	0.307692	0	0.5	0.333333	0	0	0.6	0	1	0.5	0.125	0	0.1			0.25	0.333333	1	0.666667	0.804057	0.00770713	0.0694444	0	0.0208333	0	0	0	1	0	1	0	1	0	0	0	1	0	0	0	0
Blautia obeum (SGB4809)	0.323529	0.2		0.714286	0			0			0.25					0		0					0.333333	0.5		0.374123	0	0.0277778	0	0	0	0		1	0		0	0	0	0	0		0	0	0	0	0
Blautia stercoris (SGB4788_group)	0.32	0	0											0		1	0.142857	0	0				0.333333	1	1	0.232018	0	0	0	0	0	0		1	0	1	0	1	0	0	0	1	0	0	0	0		1	0
Faecalibacillus intestinalis (SGB6754)	0.318182	0	0.75		0		0			0	0			0		1	0	0.6	0		0.333333		0.5	1		0.727412	0.00385356	0.0138889	0	0	0	0	0	1	0	0	0		0	0	0	0	0	0	0	0	0	0	1
Dialister hominis (SGB5803)	0.315789		0.333333	1					0	0								0	0.166667		0		0			0.150987	0	0	0	0	0	0	0	0	0		0	1		0	0	0		0	0	0	1	0	0
Ruminococcaceae SGB15091 (SGB15091)	0.315789	0	1	0.75	1								0	0		0	0		0.333333				0			0.379386	0.00192678	0	0	0		0	1	1	1		0	1	0	0	0	0	1	0	0	0		0	0
Bacteroides thetaiotaomicron (SGB1861)	0.313725	0.5			0	0.333333	0	0.8			0.142857	1		0			1	0.5	0.333333		0	0.222222	0	1		0.793531	0.017341	0.0138889	0	0.0104167	0	0	1	1	0	1	0		0		1	1	0	0	0	0	0	0	1
Anaerobutyricum hallii (SGB4537)	0.3125	0	0	1	0						1	0				0.25	0.3	0.5	0	0			0.375	0.6		0.617873	0	0.0138889	0	0	0	0	0	1	0		0		0	0	0	0	0	0	0	0	1	1	0
Sutterella wadsworthensis (SGB9283)	0.3125						0.25				0		0.333333	0		0		0.5				0.5				0.386952	0.00385356	0	0	0	0	0	0	1	0	1	0	0	0		0	0	0	0	0	0	1	0	0
Phocaeicola dorei (SGB1815)	0.309091	0		0		0	0.153846	1	0.5	0	0.25	1	0			0	0.5	0.333333	0.5			0.333333	1			0.703838	0.0500963	0.0972222	0.0752688	0.0208333		0	1	1	1	1	0	0	0		0	0	0	0	0	0	0		1
Faecalibacterium prausnitzii (SGB15318_group)	0.30597	0.5	0.166667	0.6	0	0	0.0909091	0.666667	0.333333	0.2	0.166667	0	0.428571	0		0.666667	0.5	0	0.25	1	0.5	0	0.285714	0.666667	0.6	0.844298	0.00578035	0.0694444	0	0.0208333	0	0		1	0	1	0	1	0	0	0		0	0	0	0			0
Eubacterium ventriosum (SGB5045)	0.304348			0.333333	0	0	0				0		0			1		0.333333	0.2			0	0.75	1	1	0.649013	0.00385356	0.0138889	0	0	0	0	0	1	0	1	0	1	0	0	0	0	0	0	0	0	1	0
Ruminococcaceae SGB15291 (SGB15291)	0.3	0		0			0			0	0.5		0.5			0	0.5	0	0		0.5		0.571429	0.75	0	0.636294	0	0	0	0.0104167	0	0	0	1	0		0	0	0	0	0		0	0	0	0	0		1
Lachnospira eligens (SGB5082_group)	0.296296	0.571429	0	0	0.2	1	0.166667	0.5	0		0.2	0	0.5	0	1		0.3	0	0.153846				0	1	1	0.819737	0.00385356	0.0555556	0.0107527	0.0104167	0	0	0	1	0	1	0		0	0	0		0	0	0	0
Roseburia intestinalis (SGB4951)	0.295082	0		0.6	0.666667		0.4	0		0	0.25	0	1	0		0.5	0	0	0.375			0.5	0.25	0.5	0	0.700877	0	0.0138889	0	0.0104167	0	0		1	0	1	0	1	0	0	0	1	0	0	0	0			1
Blautia faecis (SGB4820)	0.291667	0.25	0	0.571429	0.25				0	0.333333	0	0	0.285714	0		0.75	0	0	0.214286	0	0		0.692308	0.666667	1	0.933443	0.00192678	0.0277778	0	0	0	0		1	0		0	0	0	0	0	1	0	0	0	0	0	1	1
Clostridia unclassified SGB4327_group (SGB4327_group)	0.290323	1			1	0	0.333333			0	0			0				0	0		0		1			0.249013	0.00192678	0.0138889	0	0	0	0	0	1	0	1	0		0	0	0	0	0	0	0	0	0	0	0
Dorea longicatena (SGB4581)	0.29	0.4	0.8	1	0	0	0.222222	0		0.142857	0	0	0.25	0.333333	0	0.666667	0.3	0.166667	0.166667	0.5	0.25	0.5	0.5	0.5	0.25	0.758224	0.00192678	0.0416667	0	0.0208333	0	0	0	1	0		0	0	0	0	0		0	1	0	0	0	0	1
Lachnospiraceae bacterium (SGB4750)	0.285714			0.25	0							0				0.5	0.4		0				0		0	0.724232	0	0	0	0	0	0	0	1	0		0	1	0	0	0	0			0	0			0
Lachnospira pectinoschiza (SGB5075_group)	0.283019		0		0.5		0		0	0	0	0		0			0.428571	0	0.2			0	0	1	1	0.566886	0.00192678	0.0138889	0.0107527	0.0104167	0	0	0	1	0	1	0	1	0	0	0	0	0	0	0	0		1	0
Dorea longicatena (SGB4582_group)	0.279412	0	0	1	0			0		0	0.333333	0	0			0	0.357143	0	0.285714	1	0		0.375	0.6	0	0.67807	0	0.0138889	0	0	0	0		1	0	1	0	0	0	0	0	0	0	1	0	0	0	0	1
Blautia sp MSK 20 85 (SGB4828_group)	0.272727	1	0	1	0			0		0.166667	0		0	0		0.5	0	0	0	1	0.5		0.75			0.484649	0	0.0138889	0	0	0	0	0	1	0		0	0	0	0	0		0	0	0	0	0	0
Bacteroides ovatus (SGB1871)	0.271429	0.75			0	0	0.142857	0.4	0		0.2	0	0			0	0	0.375	0.166667		0	0.375	0	1	0.75	0.876754	0.0751445	0.0972222	0.0537634	0.0625	0	0	1	1	0	1	0	1	0		1	1	0	0	0	0	0		1
Clostridium sp AM49 4BH (SGB4652)	0.27027	0	0.25		0		0			0.5	0		0.5	1	1			0	0.5				0.333333	1		0.571601	0.00192678	0.0138889	0	0.0104167	0	0	0	1	0	1	0		0	0	0	1	0	0	0	0	1	0	0
Ruminococcaceae SGB15121 (SGB15121)	0.269231	0			0						0.142857			0			0.333333	0	0.5		0		0.666667			0.197039	0	0	0	0	0	0	0	1	0	1	0		0	0	0	0	0	0	0	0	0	0	0
Clostridia unclassified SGB15368 (SGB15368)	0.269231	0.5		0	1		0.272727			0.5	0.25		0.4	1			0	0	0.25	0	0	0	1	1	1	0.556469	0.00963391	0.0138889	0.0322581	0		0		1	1	1	0		0		0	1	0	0	0	0	0	1
Ruminococcaceae SGB15089 (SGB15089)	0.266667	0			0		0.4		1	0	0					0	0	0	0		0		1	1		0.747697	0	0.0138889	0	0.0104167	0	0	1	1	0	1	0	1	0	0	0	0	0	0	0	0		0	0
Longicatena caecimuris (SGB4041)	0.266667	0														0.5	0.6	0				0	0			0.111294	0	0	0	0	0	0		1	0	0	0	0	0	0	0	0		0	0	0	0	0
Clostridium leptum (SGB14853)	0.266667	0			0			0				0				0.25	0.5				1		0	1		0.697588	0	0.0138889	0	0.0104167		0	0	1	0	1	0	0	0	0	0		0	0	0	0	0	0	0
Eubacterium ramulus (SGB4959)	0.266667	0	0.333333	0.75	0.5					0	0	0				0	0.333333	0	0	0	0		0.25	1		0.669846	0	0.0138889	0	0		0	0	1			0	1	0	0	0		0	0	0	0		0	0
Methanobrevibacter smithii (SGB714_group)	0.263158	0	0.333333										0			1					0	0	1			0.344846	0	0.0138889	0	0	0	0	0	1	0	0	0		0	0	0	0		0	0	0	0	0	0
Evtepia gabavorous (SGB15120)	0.258065	0	0		0					0	0					0.333333		0		0	0.75		0.5	0		0.400987	0	0.0138889	0	0	0	0	1	1	0	1	0		0	0	0	0		0	0			0	0
Eubacterium siraeum (SGB4198_group)	0.257143	0	0.6	0	0	0							0	0		0	0.5	0.25			0	0	0.75			0.616996	0	0.0138889	0	0	0	0	0	1	0	1	0	0	0	0	0	1	0	0	0	0	0	0	0
Clostridiaceae bacterium (SGB4269)	0.255102	0	0.5	0.2	0	0	0.0769231	0		0	0.285714	0.5	0	0	1	0.25	0.222222	0.166667	0.111111	0	0	0	0.461538	0.8	1	0.895066	0.00385356	0.0138889	0	0.0104167	0	0	0	1	0	1			0	0	0	1	0	0	0	0	0		0
Coprococcus catus (SGB4670)	0.254545	0	0	1						0	0.0909091	0	0			0.5	0.4	0	0.142857		0.333333		0.714286			0.709539	0.00192678	0.0138889	0	0	0	0	0	1	0	1	0	0	0	0	0	0	0	0	0	0		0	0
Roseburia inulinivorans (SGB4940)	0.252874	0.2	0.4	0.4	0		0.222222	0.5	0.333333	0	0.285714		0	0.5		0	0.2	0	0.0714286			0	0.5	0.666667	0.5	0.864145	0.00578035	0.0277778	0	0.0104167	0	0		1	0	1	0	1	0	0	0	1	0	0	0	0	1		1
Faecalibacterium prausnitzii (SGB15332_group)	0.251908	0.2	0	0	0.25	0	0.0526316	0.4	0	0	0	1	0.833333	0		0.333333	0.272727	0.25	0.4	0	0	0	0.333333	1	1	0.816447	0.00578035	0.0694444	0.0107527	0.0208333	0	0		1	0	1	0		0	0	0	1	0	0	0	0
Blautia obeum (SGB4811_group)	0.25	0			0.5					0.2	0	0	0	0		0.25	0.0909091	0	0.142857	0.5	0	0	0.571429	1	0.75	0.860197	0	0.0277778	0	0	0	0		1	0	1	0		0	0	0		0	0	0	0	0	0
Clostridia unclassified SGB4328 (SGB4328)	0.25	0.333333	0										0	0				0		0	0.25			0.666667		0.185746	0	0.0138889	0	0	0	0	0	1	0	1	0		0	0	0	0	0	0	0	0	0		0
Bilophila wadsworthia (SGB15452)	0.25	0			0	1	0.25				0	1			1		0.125	0	0.375			0.2	0			0.758114	0.00578035	0	0	0.0104167	0	0		1	0	1	0	1	0		0	0	0	0	0	0		0	0
Clostridiales bacterium KLE1615 (SGB5090_group)	0.246377	0	0	1	0			0		0	0.0909091		0.571429	0.5		0	0.285714	0	0.25		0		0	1	0.333333	0.845175	0.00192678	0.0416667	0	0.0104167	0	0		1	0	1	0	0	0	0	0	1	1	0	0	0	0	1	1
Mesosutterella multiformis (SGB9272_group)	0.24	0	0									1					0		0.5			0.166667			0.666667	0.129496	0	0	0	0.0104167	0	0	0	1	0	0	0	0	0	0	0	0	0	0	0		1	0	0
Clostridiaceae SGB14980_group (SGB14980_group)	0.238095	0		1							0					1	0.125				0			0		0.130592	0	0	0	0	0	0	0	1	0	0	0	1	0	0	0	0	0	0	0	0			0
Ruminococcaceae SGB15093 (SGB15093)	0.238095	0.333333			0		0.333333						0.5					0	0		0		0	0		0.367325	0.00192678	0	0	0	0	0	0	1	0	1	0	1	0	0	0	0		0	0	0	0	0	0
Clostridium sp AF36 4 (SGB4644)	0.235294	0	0.2	0.666667			0.166667	1	0.5	0	0.2		0		1		0	0	0.2		0			0.5		0.664035	0.00963391	0.0138889	0	0.0104167	0	0	0	1	0	1	0	1	0	0	0	0	0	0	0	0		1	0
Oscillibacter sp ER4 (SGB15254)	0.231707	0.166667	0	0	0.25	0.666667	0	0	0	0	0.181818		0	0		0	0.375	0	0.2		0		0.333333	0.666667	0.8	0.737829	0.00192678	0.0416667	0.0215054	0.03125		0	0	1	1	1	0	1	0	0	0	0		0	0	0	0	0	0
Blautia SGB4831 (SGB4831_group)	0.228571	0								0	0					1	0.111111		0				0.571429	0.666667		0.574452	0	0	0	0	0	0	0	1	0	1	0		0	0	0	0	0	0	0	0	0	0	0
Blautia SGB4815 (SGB4815_group)	0.228571	0	0	1						0	0			0		1	0	0	0	0.5	0.25		0.4	0		0.717982	0	0.0138889	0	0	0	0	0	1	0	1	0	1	0	0	0	1	0	0	0	0	0	0	0
Clostridium sp AF15 49 (SGB5111)	0.225	0.333333	0.166667	0.75		0.5				0	0		1	0.5			0.1	0			0					0.40318	0.00770713	0	0	0	0	0	0	1	0		0	1	0	0	0	1	0	0	0	0		0
Bifidobacterium catenulatum (SGB17241)	0.222222									0	0		0.333333			0		0		0.5	0.333333					0.211075	0	0.0138889	0	0	0	0	0		0	1	0	0	0	0	0		1	0	0	0		0
Clostridiaceae bacterium (SGB4721)	0.222222				0.5									0		1	0	1	0.25			0			0	0.452632	0.00192678	0	0	0	0	0		1	0	1	0	1	0	0	0	0	0	0	0	0	0		0
Coprococcus eutactus (SGB5117)	0.21875		0	1	0			0		0	0		0				0.166667	0	0.333333				0			0.420504	0.00385356	0.0416667	0	0	0	0	0	1	0		0	1	0	0	0	1	0		0	0		0
Ruminococcaceae SGB15081 (SGB15081)	0.217391	0			0.5						0	0					0.333333	0	0.333333				0	0.333333		0.429057	0	0	0	0	0	0	1	1	0	1	0		0	0	0	0	0	0	0	0		0	0
Faecalibacterium SGB15346 (SGB15346)	0.216216	0.285714	0.2	0	0		0		0	0	0.25		0.333333	0			0.3	0	0		0		0.5	1	0.75	0.774781	0.00192678	0.0277778	0	0.0104167	0	0		1	0	1	0	1	0	0	0	0	0	0	0	0	0
Ruminococcus bicirculans (SGB4262)	0.214286	0	0	0	0	0	0	0	1	0.333333	0.222222		0.833333	1		0.5	0	0	0.285714	0	0		0.25	0.666667	1	0.705921	0.00963391	0.0833333	0	0.03125	0	0	0	1	0	1	0	0	0	0	0		0	0	0	0		0
Faecalibacterium prausnitzii (SGB15342)	0.212329	0.75	0.4	0.625	0	0	0.0588235	0.5	0.25	0	0	0	0.75	0		0.666667	0.272727	0	0.125	0.5	0	0	0.181818	0.25	0	0.913487	0.00578035	0.0416667	0	0.0104167	0	0		1	0	1	0		0	0	0	0	0	0	0	0	0
Ruminococcus SGB4421 (SGB4421)	0.210526	0	0					0										0	0.4	0	0		1			0.193202	0.00192678	0	0	0	0	0	0	1	0	1	0		0	0	0		0	0	0	0	0	0
Ruminococcaceae unclassified SGB4425 (SGB4425_group)	0.210526	0.5		0.25	0					0				1				0	0.125							0.276974	0	0	0	0	0	0	0	1	0	1	0		0	0	0	0	0	0	0	0	0	0	0
Faecalibacillus faecis (SGB6750)	0.2	0	0													0.666667	0	0	0		0	0	0.666667			0.31557	0.00192678	0.0138889	0	0	0	0	0	1	0		0		0	0	0	0	0	0	0	0	0	0	1
Clostridia bacterium (SGB14874)	0.2	0			0.5	0						0.5				0	0	0.5					0			0.0873904	0	0	0	0	0	0	0	1	0	1	0	0	0	0	0	1	0	0	0	0	0	0	0
Blautia sp MSK 21 1 (SGB4829)	0.2	0									0		0			0.5	0	0	0	0	0.5		0.5	0.5		0.452522	0	0.0138889	0	0	0	0	0	1	0		0	0	0	0	0	1	0	0	0	0	0	1	1
Coprococcus eutactus (SGB5121)	0.193548	0.5	0		0	0		0			0.75		0				0.1	0			0		0	1		0.309211	0.00385356	0.0416667	0	0.0104167	0	0	0	1	0		0	1	0	0	0	1	0		0	0		0
Clostridia unclassified SGB14306 (SGB14306)	0.193548	0.333333			0	0					1		0	0		0	0.2	0	0.333333			0	0.25			0.409649	0.00192678	0	0	0		0	0	1	1	1	0		0	0	0	0	0	0	0	0		0	0
Clostridium fessum (SGB4705)	0.191176	0	0	0.5	0	0	0	0		0	0.25	0		0			0.384615	0.333333	0.0769231			0.5	0	1	0.25	0.824671	0.00385356	0	0	0.0104167	0	0	0	1	0		0	1	0	0	0	0	0	0	0	0	1	0	0
Sellimonas intestinalis (SGB4617)	0.1875	0														0.25	0.5		0				0	0		0.166338	0	0	0	0	0	0	0	1	0	0	0	0	0	0	0		0	1	0	0	0	0
Clostridia bacterium (SGB14311)	0.1875	0.2			0						1	0		0		0	0.25	0	0.333333		0	0	0.25	0.5		0.382127	0.00385356	0.0138889	0	0		0	1	1	1	1	0		0	0	0	0		0	0	0		0	0
Ruminococcaceae SGB15229 (SGB15229)	0.1875					0											0.142857		0		0		0	0.5		0.555154	0	0	0	0.0104167	0	0	1	1	0	1	0		0	0	0	0	0	0	0	0	0	0	0
Lachnospiraceae bacterium WCA3 601 WT 6H (SGB4910)	0.186047	0.2		1		0	0.428571	0			0	0	0	0	0.5		0.222222	0	0				0			0.712281	0.00770713	0	0.0107527	0.0208333	0	0	0	1	0	1	0	1	0	0	0	1		0	0	0	0		0
Ruminococcus lactaris (SGB4557)	0.185185	0.666667	0.2		0		0.125			0	0.25	0	0				1	0	0.333333	0	0		0	0.666667		0.517544	0.00192678	0	0	0	0	0	0	1	0		0	0	0	0	0		0	0	0	0	0	0	0
Faecalibacterium prausnitzii (SGB15316_group)	0.184397	0.333333	0.4	0	0	0.6	0.125	0.333333	0.2	0.166667	0	0	0.142857	0	1	0.333333	0.266667	0	0.125		0	0.2	0.142857	0	0.666667	0.931798	0.00770713	0.0277778	0	0.0208333	0	0		1	0		0	1	0	0	0	0	0		0
Roseburia hominis (SGB4936)	0.181818	0	0.5	1			0.142857				0.142857	0		0.5			0.222222	0	0			0	0.25	0.25		0.846491	0.00192678	0	0.0107527	0.0104167	0	0		1	0	1	0	1	0	0	0	1	0	0	0	0
Ruminococcaceae SGB15106 (SGB15106)	0.181818	0		0.5	0					0.333333							0	0	0.333333		0		0	1		0.458224	0.00192678	0.0138889	0	0.0104167	0	0	1	1	0	1	0		0	0	0	0		0	0	0		0	0
Clostridium phoceensis (SGB15154)	0.181818	0					0.333333	0	0.5			0					0		0.307692			0	0	0		0.794846	0.00192678	0	0	0	0	0		1	0		0	1	0		0	0	0	0	0			0	0
Ruminococcaceae unclassified SGB15265 (SGB15265_group)	0.177419	0	0.333333	0	0.5	0.5	0.2			1	0.142857	1	0	0			0	0	0.4		0		0.25	0	0.333333	0.6	0.00192678	0	0	0.0104167	0	0	0	1	0	1	0	1	0	0	0	0	0	0	0	0	0	0	0
Lachnospiraceae bacterium (SGB4669)	0.176471	0	0	0.5	0											0		0					0	0.666667	0	0.382566	0	0.0138889	0	0	0	0	0	1	0	1	0	0	0	0	0	0	0	0	0	0		0	0
Lachnospiraceae SGB5089 (SGB5089)	0.175	0.142857	0.25	0.5	0					0	0	0	0.333333	0	1		0.125	0	0			0		1	0	0.641009	0	0.0277778	0	0.0104167	0	0	0	1	0	1	0	1	0	0	0	1	0	0	0	0
Ruminococcaceae SGB15198 (SGB15198)	0.173913	0		0.666667	0						0			0			0.2				0					0.182675	0	0	0	0	0	0	1	1	0		0	0	0	0	0		0	0	0	0	0	0
Ruminococcaceae SGB15090 (SGB15090)	0.171429	0.25	0.2		0	1					0	0	0	0			0.4	0			0	0.333333	0			0.245614	0	0	0	0.0104167	1	0	1	1		1	0	1	0	0	0	0	1	0	0	0	0	0	0
Lacrimispora amygdalina (SGB4716)	0.170732	0	0				0	0			0.142857	0		0		1	0.5	0	0						0	0.784649	0.00385356	0	0	0.0104167	0	0	0	1	0		0	1	0	0	0	0	0	0	0	0	0		0
Lachnospira sp NSJ 43 (SGB5087)	0.170732	0	0	0.333333			0	0			0.25		0				0.2	0	0.75		0		0	0	0	0.536294	0.00192678	0	0.0107527	0.0104167	0	0	0	1	0	1	0		0	0	0		0	0	0	0		0
Ruminococcus torques (SGB4608)	0.170213	0			0	0	0	0				0				0.285714	0.6	0.25	0.333333			0	0	0.25		0.677741	0.00192678	0.0416667	0.0215054	0.0104167	0	0	0	1	0		0	0	0	0	0		0	0	0	0	0	0
Ruminococcaceae bacterium (SGB15356)	0.166667				0					1			0				0.2	0.5			0	0	0			0.397917	0.00192678	0.0277778	0	0	0	0		1		0	0		0	0	0				0	0	0	0	0
Clostridia unclassified SGB4367 (SGB4367)	0.166667	0	0		0						0.5	0	0						0.333333		0		0.5			0.341338	0.00192678	0	0	0	0	0	1	1	0		0	0	0	0	0	1	0	0	0	0	0	0	0
Dialister invisus (SGB5825_group)	0.160714	0	0		0	0	0	0.333333		0	0		0.333333		1	1	0		0.6			1	1	0		0.335746	0.506744	0.0833333	0.0107527	0.03125		0		1		0	0	1		0	0	0	1	0	0	0	1	0	0
Clostridia unclassified SGB4317 (SGB4317)	0.16		0	0.25			0.0769231							0.5				0								0.0474781	0	0	0	0	0	0	0	1	0	1	0		0	0	0	0	0	0	0	0	0	0	0
Lachnospiraceae bacterium (SGB4964)	0.159091	0		0.75	0	0					0.25	0				0.5	0	0				0	0.2	0.25		0.662171	0	0	0	0		0	0	1	0	1	0	1	0	0	0	0	0	0	0	0	0	0	0
Anaerotignum faecicola (SGB5190)	0.157895	0	0		0.5	1					0							0	0		0		0	1		0.541009	0.00385356	0.0138889	0	0.0104167	0	0	0	1	0	1	0		0	0	0	0	0	0	0	0		0	0
Ruminococcaceae SGB15053_group (SGB15053_group)	0.157895	0	0	0	0	0.5	0.25				0.125	1					0.1	0	0.285714		0	0	0		1	0.71239	0.00385356	0.0277778	0.0107527	0.0104167		0		1	1	1	0	1	0	0	0	0		0	0	0	0	0	0
Eubacteriaceae bacterium (SGB5043)	0.157895	0					0	0								0			0.285714				0	1		0.331469	0	0.0138889	0	0	0	0	0	1	0	0	0	1	0	0	0	0	0	0	0	0	0	0
Alistipes ihumii (SGB2328)	0.15	0		1					0			0							0.222222			0	0	0		0.508333	0.00192678	0	0	0.0104167	0	0	0	1		1	0	1	0	1	0	0	0	0	0	0		0	0
Flavonifractor plautii (SGB15132)	0.15						0					0.5			0		0.4	0	0			0				0.69693	0.00192678	0	0	0		0		1	0	1	0		0		0	0	0	0	0	0	0	0	0
Clostridia bacterium (SGB15374)	0.148148	0			0					0	0			0.333333			0	0	0.285714		0	0	1			0.420066	0.00192678	0	0	0	0	0		1	0		0		0	0	0	0			0	0	0		0
Ruminococcaceae bacterium (SGB15249)	0.133333	0			0	0	0	0			0.2			0			0.2	0.25	0.166667		0	0	0	0.666667		0.630702	0.00385356	0.0138889	0	0.0104167		0	1	1	1	1	0	1	0	0	0	0		0	0	0		0	0
Dysosmobacter welbionis (SGB15078)	0.131579	0				0	0	0	0			0.666667	0	0			0.428571	0	0			0	0	0		0.858004	0.00192678	0	0	0.0104167		0		1	1	1	0	1	0	0	0	0	0	0	0	0	0	0	0
Blautia caecimuris (SGB4862)	0.125			0								1					0.166667	0				0	0			0.190132	0	0.0138889	0	0	0	0	0	1	0	1	0		0	0	0	0		0	0	0	0	0	0
Clostridia unclassified SGB6276 (SGB6276)	0.125		0			0		0								1	0	0	0.333333		0		0	1		0.360088	0.00770713	0.0138889	0	0.0104167	0	0	0	1	0		0	0	0	0	0	0	0	0	0	0		0	0
Parasutterella SGB9260 (SGB9260)	0.117647							0	0		0			0				1	0				0		0.333333	0.16875	0.00963391	0	0	0	0		0		1	1	0	0	0	0	0	0	0	0	0	0	1	0	0
Ruminococcaceae SGB4420 (SGB4420)	0.117647	0						0					0.5	0			0									0.0766447	0	0	0	0	0	0	0	1	0	1	0	1	0	0	0	0	0	0	0	0	0	0	0
Blautia glucerasea (SGB4816)	0.117647	0.2									0					0		0	0		0		0.5			0.470614	0.00192678	0	0	0	0	0	0	1	0	1	0	0	0	0	0	1	0	0	0	0	0	0	1
Lachnospiraceae bacterium (SGB4648)	0.117647	0	0		0	0	0				0							0	0					1		0.297478	0.00192678	0.0138889	0	0		0	0	1		1	0		0	0	0		0	0	0	0		1	0
Ruthenibacterium lactatiformans (SGB15271)	0.114286	0					0					1				0.25	0	0	0		0		0.285714	0		0.847588	0.00192678	0	0	0.0208333		0		1		1	0	0	0	0	0		0		0	0	0		0
Lachnospira SGB5077 (SGB5077)	0.111111	0						0					0				0.166667		0.5							0.264035	0	0.0138889	0	0	0	0	0	1	0	1	0	1	0	0	0		0	0	0	0
Lachnospiraceae bacterium (SGB4957)	0.1	0	0.5	0							0							0					1	0		0.25	0	0	0	0	0	0	0	1	0	1	0		0	0	0	1	0	0	0	0	0	0	1
Ruminococcaceae unclassified SGB15234 (SGB15234)	0.1	0.166667			0	0								0			0		0.4		0	0	0			0.51239	0	0.0138889	0	0	0	0	1	1	0	1	0		0	0	0	0	0	0	0	0	0		1
Clostridium sp AF34 10BH (SGB4914)	0.0958904	0	0	0	0	0	0		0.5	0	0.125	0	0	0	1		0.1	0	0.166667				0	1	0	0.890899	0.00963391	0.0277778	0.0215054	0.0208333	0	0	0	1	0	1	0	1	0	0	0	1		0	0	0	0		0
Clostridium sp AT4 (SGB4753)	0.0952381				0		0	0				0.5					0.2	0				0				0.195066	0.00385356	0	0	0	0	0		1	0	1	0		0	0	0		1	0	0	0	0	0
Faecalibacterium prausnitzii (SGB15323)	0.09375	0					0.117647				0		0					0	0						1	0.287829	0.00192678	0	0	0	0	0		1	0	1	0		0	0	0	0	0	0	0	0	0		0
Clostridium sp AM22 11AC (SGB4749)	0.0892857	0			0		0	0.333333	0		0	0	0			0	0.2		0				0	0.333333	0.2	0.75011	0	0	0	0.0104167	0	0	0	1	0	1	0	1	0	0	0	0		0	0	0	0		0
Monoglobus pectinilyticus (SGB4166)	0.0869565	0			0	0										0	0.25	0			0		0.142857	0		0.21239	0	0	0	0	0	0	0	1	0	1	0	0	0	0	0	0	0	0	0	0			0
Clostridiaceae bacterium OM08 6BH (SGB4768)	0.0869565	0					0				0					0	0.181818	0	0							0.69682	0	0	0	0	0	0	0	1	0	1	0	1	0	0	0		0	0	0	0	0		0
Clostridium sp AF34 13 (SGB4659)	0.0769231	0	0.6		0		0				0			0		0	0	0	0					0		0.358333	0	0.0138889	0	0	0	0		1	0	1	0	1	0	0	0		0	0	0	0		0
Intestinibacter bartlettii (SGB6140)	0.0714286	0			0											0.333333	0.333333		0				0	0	0	0.491776	0	0	0	0	0	0	0	1	0		0	0	0	0	0	0		1	0	0			0
Ruminococcaceae unclassified SGB4191 (SGB4191)	0.0697674	0		0			0				0.2		0					0	0				0	0.25		0.360965	0.00385356	0.0138889	0	0.0104167	0	0	0	1	0	1	0	0	0	0	0	1	0	0	0	0	0	0	0
Lachnospiraceae bacterium (SGB4767)	0.0697674	0	0		0	0	0				0	0		0			0.285714	0	0			0	0		0.5	0.790899	0.00385356	0	0	0.0104167	0	0	0	1	0	1	0	1	0	0	0	0	0	0	0	0	0	0
Lachnospiraceae bacterium (SGB4782)	0.0666667	0			0						0	0				0	0			0	0		0	1		0.52511	0	0.0138889	0	0		0		1		1	0	1	0	0	0	1	0	0	0	0	0	0	0
Ruminococcaceae SGB15067 (SGB15067)	0.0666667	0					0				0	0			0.5		0		0							0.46864	0.00192678	0	0	0		0		1		1	0	1	0		0	0	0	0	0	0	0		0
Clostridium SGB6179 (SGB6179)	0.0666667	0															0		0		1			0	0	0.294846	0	0	0	0	0	0		1	0	1	0	0	0	0	0	0		0	0	0	0		1
Lachnospiraceae bacterium (SGB4780)	0.0625	0		0		0				0	0.166667					0	0	0	0		0		0	0	1	0.731031	0.00192678	0.0138889	0	0	0	0	0	1	0	1	0	1	0	0	0	1	1	0	0	0	0	0
Clostridia bacterium (SGB6370)	0.0625	0															0		0		0			0.5		0.0870614	0	0	0	0	0	0	0	1	0	0	0	0	0	0	0	0	1	0	0	0	0	0	0
Clostridiales bacterium (SGB15158)	0.0588235	0			0	0	0					0				0	0.5	0				0				0.248246	0	0.0138889	0	0	0	0	1	1	0	1	0	1	0	0	0	0	0	0	0	0	0	0	0
Lachnospiraceae SGB4886 (SGB4886)	0.0588235	0	0		0						0.25						0						0			0.224781	0.00578035	0	0	0	0	0	0	1	0	1	0		0	0	0		0	0	0	0		0	1
Clostridium sp AF27 2AA (SGB4712)	0.0555556						0				0						0.1	0				0			0	0.463487	0	0	0	0	0	0	0	1	0	1	0	1	0	0	0	0	0	0	0	0	0	0	0
Eubacteriaceae bacterium (SGB4546)	0.0555556	0									0												0.166667	0		0.398575	0	0	0	0	0	0	0	1	0	1	0	1	0	0	0	0	0	0	0	0	0	1	1
Lachnospiraceae bacterium (SGB4832)	0.05	0	0	0.4						0	0		0			0	0	0	0	0	0		0			0.447039	0	0	0	0	0	0	0	1	0		0		0	0	0	1	0	0	0	0	0	0
Ruminococcaceae SGB15031 (SGB15031)	0.05	0			0	0											0	0			0		0	1		0.502412	0.00578035	0.0277778	0	0	0	0		1	0	1	0		0	0	0	0	0	0	0	0	0	0	0
Clostridium sp AF20 17LB (SGB4714)	0.0454545	0	0				0	0			0				1			0	0						0	0.591557	0.00192678	0	0	0	0	0	0	1	0		0	1	0	0	0	0		0	0	0			0
Clostridium sp AM33 3 (SGB4711)	0.04	0									0					0	0.111111	0	0				0			0.627522	0.00192678	0	0	0	0	0	0	1	0	1	0	1	0	0	0	0	0	0	0	0	0	0	0
Ruminococcaceae unclassified SGB15236 (SGB15236)	0.0344828	0			0	0					0	0	0			0	0.2	0	0		0	0	0			0.544189	0.00192678	0.0138889	0	0.0208333	0	0	0	1	0	0	0		0	0	0	0	0	0	0	0	0		0
Blautia sp AF19 10LB (SGB4810)	0.030303	0									0			0.5		0	0	0	0	0	0			0	0	0.385197	0.00385356	0	0	0	0	0	0	1	0	1	0	0	0	0	0	0	0	0	0	0	0	0	0
Romboutsia timonensis (SGB6148)	0.0217391	0	0	0	0								0			0	0	0	0	0	0		0	0.2	0	0.651974	0	0	0	0		0	0	1	0	1	0	0	0	0	0			0	0	0		0
Clostridiales unclassified SGB15145 (SGB15145)	0	0					0										0	0	0						0	0.534539	0	0	0	0	0	0	0	1	0	1	0		0	0	0	0	0	0	0	0		0	0
Mediterraneibacter sp gm002 (SGB4553)	0	0									0					0	0	0								0.298904	0	0	0	0	0	0		1	0	1	0	0	0	0	0	1	0		0	0	0
Streptococcus salivarius (SGB8007_group)	0	0												0		0	0		0		0		0	0	0	0.767215	0.764933	0.194444	0.0645161	0.0104167	0	0		0	0	0	0	0	0	0	0		1	1		1	0	0	1
Ruminococcus sp NSJ 71 (SGB4290)	0	0	0		0		0										0	0	0				0			0.223026	0.00192678	0	0	0.0104167	0	0	0	1	0	1	0	0	0	0	0	0		0	0	0	1	0	0
Clostridium sp NSJ 42 (SGB6174_group)	0		0													0	0		0		0		0	0	0	0.376754	0	0	0	0	0	0	1	1	0	1	0		0	0	0			0	0	0	0		1
Acidaminococcus intestini (SGB5736)	0			0	0	0			0							0			0							0.111513	0	0	0	0	0	0	0	1	0	0	0	1	0		0	0	0	1	0	1	1	0	0
Haemophilus parainfluenzae (SGB9712_group)	0	0				0	0				0				0		0	0	0				0	0	0	0.487939	0.94605	0.527778	0.258065	0.03125	0	0	1	0	0	1	0	0		0	1	0	0	0	0	0	1	0
[truncated: 48 more columns]

## Sheet: Supplementary Table 9
Dataset	Recipient name	pre-FMT sample	donor sample	post-FMT sample
BarYosephH_2020	case45	[ST1]
BarYosephH_2020	case6		[ST1]	[ST3]
BaruchE_2020	R8	[ST1]		[ST1]
Davar_2021	PT-19-0006	[ST3]
GollR_2020	88	[ST4_BT1, ST4_WR1]		[ST4_WR1, ST4_BT1]
KoopenAM_2021	M08	[ST4_WR1, ST4_BT1]		[ST4_WR1, ST4_BT1]
KoopenAM_2021	M19	[ST1]		[ST1]
KoopenAM_2021	M24	[ST3]
KoopenAM_2021	M34	[ST4_BT1, ST4_WR1]
SmillieC_2018	MGH16R		[ST3]
SmillieC_2018	MGH17R		[ST3]
SmillieC_2018	MGH13R		[ST3]
SmillieC_2018	MGH12R		[ST3]

[truncated: 7 more sheets: Supplementary Table 10, Supplementary Table 11, Supplementary Table 12, Supplementary Table 13, Supplementary Table 14, Supplementary Table 15, Supplementary Table 16]
